# Supplementary material for: Contractile ring mechanosensation and its anillin-dependent tuning during early embryogenesis
Source: Nat Commun. 2023 Dec 8;14:8138. doi: 10.1038/s41467-023-43996-4 (PMC10709429; doi:10.1038/s41467-023-43996-4)
Supplement: Supplementary file 4 — Supplementary Data 1 [file 41467_2023_43996_MOESM4_ESM.xlsx]

## Sheet: Sheet1
Targeted genes	Feeding RNAi vector insert sequence	Source
ani-1	ctgttatcgttccacgtggtccatcgatactggaaaaaaattgaatatttttttaggtgaaaaaaaaattcggaaaaaaaaaactaacattctcggtccatctcgtttcaatcgatcatactcagtgagaagtgctcgatgcttttccacatgacgaagcattgcccattgtgcttcaaattcctcacgcgatccacggaaacttggcttatcccgggccaatatcattgctctcttggattgagcaacaagctgctcttcaacttgaatcgctcgcttgatacgatcgtgagcatccttagccgactcgacaattcgtgctccattcgcaggcccggtggtgagctgtcgaagtttctgttgtgatgtgagcgatgatgacatcggcggagcagatgg…	Ahringer feeding RNAi library III-6E18
arx-2	gaccagctttttcaacattaatcagatgtggttggaatagaatttctggagcttcgaatcgttcacctccgagacgaatcacacgaccatcaggaagagtgtattgttgagaaagaactgtagtctctagtgccaaacgttcttcttgctcaacatcatatgcaatgtaacaaagcttttccttcatttggcgaacagtttcaaagtcagcagagtgattgaagttgtatccacgttgcagaagaagctgaaaacaaatatatgttagtttctaataaaccatattttgtcactatagcaatcaggaaaataattgaattaatatgtaacatttaaaaacttaccttgataagatacttggtaatatctcttcctgcaatatccaatcgtcttgtcaaa…	Ahringer feeding RNAi library V-7M13
cyk-1	cgtttttcatctttccacacattgacgaaactgtggagaactctttgacagctttttcgtggaacggccgcatcttctcgtcgaataaatcacgttctccttgaattttgtacacttttaagcagttctccagttttttaatgttattctctgtcagttgaacagtttttcgaatttcatccgcattcactcgggacgattcaatgcaatgatggaagtcggtgagagcaaatcttaaattttttaaattttgagaaagcaagtaaaggaatctactcaccgtgctcgtcttggatcgattctcttcatttcttcaattaaatgatgtagaagagtatgccgattatcgacatcttttgtatcaaccagtcttgtcagcattctcatgtcgaacgcgta…	Ahringer feeding RNAi library III-3P11
ect-2	cagcgtggtggcaagtgtgagttgagcattactgaacgctcgtcgcattcgactctgtgactgtggtggtggcataaacgactcattgtgtgaccattcctgtaataaaagtttatatataagcattcaagttaggtgtaacactgtggacaattttaatttctccactcatgtatcaaacttcatttctcacgttttgtgtagatcgttcactgaccgtaatgttcatctgactgccgtgtccatattgtggtttcgctccgcaaagactgaaattttgattttttctaaagacttgaaacctgaaataagcctactttctaaagtatcgagttgtcatatccgaaaccatcgcatcgttgatctcattcatatctgatggatccgacgagtagaaga…	Ahringer feeding RNAi library II-7B17
rga-3/rga-4	gagtggacatacaaaaatctgaacgaggtatttgcaggattttgggagaataagtcagaaaaaaagttgattagaagacaaggaaatgcctccagtttctccatatcatcaattatcatcttgcgaacaagttcgtgctcattcttcagtgattcagattcgagttgttgctcaagctccacgccgcgagaattattggaagcttcaaatcgcagcttttcaacctgaataataaaaaaggtatattgagttgattattcaattgagccaacctctgcttccagaccaatattttttcttctgaattcttgacgtcttcggaacctttttcttgcggctatctctcttttgcctttttcccatctttccggttcaatttcaatctagaaagacaaaatg…	Made in house but the identitical sequence was used in Sonnichsen et al., Nature (2005)
pod-1	cgtggaccatcgttcgtggttagacgccacagattgatctgtccacagtcggttcctacggcgagctgttcatcgtcgaacggattccagtgcaaatcggtgacaagcgtcttgttgaagattccgtccataactccatcgggcaacttgccaggctcattcacatcatagatcccaatgactcctagaccggcgagaggaaccgccgcaaatttgttcgagcagcagacaccgttggactctggcggcagacgcgtgttcacattgcgaagattcgagaacacggcgccagatttcgttccttgctgaccatccacgtgacggaacttcgacgtgatctgaccgacaacacacgacttcggacgaactctttgcgagagtggcacacgattcgaggct…	Ahringer feeding RNAi library III-6B06
let-502	ctcgatttcttcgaaatgtgtcgtgtcatcgtccgattttaatgaaggaatgaccggtggagatgctgaaaagttttaatttaattattttcattcgaaaatattgaacaaaccttctctgagagtggcaaatgtccattcgtcattaacaaaaaacttgtgatttcgaatatcatcgacgctatttcttccaagacgatctggagccgccgagaggaatttcttgataatatccttggcttgggtagaaattaatggctcatcaggaaatttcagacttgttttatgattcataatatttgtataagttgatacaagtgcctcggcatagaatggtgtttctccaacaagcatttcatatatgaacacaccaacagaccaccaatcgacttcttttcc…	Ahringer feeding RNAi library I-2I07
unc-59	atagttccagttatttcaaaagctgattgtttgacacgtgatgagcttctccgtttcaagaaacaaattgtcaaggatgcggagacggcggagattaagctgtacaagttcccagagctcgaggatccatatacggataaagttgcaattgaaaaacttcgaaaagcacttccattcgcaattattggctcgaatatgttgaaggaaaaggatggaaaaaagattagatatcgagaatatccatggggaactgttgaagttgagaatatgcaacataatgattttctaacacttcgtgatatgattattcgaactaatttgattgatatgattgatgttacacgtaatgttcattatgagaatttccgattccgtcaaatggagggtttgccgaagaat…	Ahringer feeding RNAi library I-6N04
mlc-4	ACCGGCAGATCTGATATCATCGATGAATTCGCCTCCCGCAAAACCGTAAACCGCCGTCAACGGCCACAAAGAGCCACTTCCAATGTGTTCGCCATGTTCGATCAGGCTCAAATTCAAGAGTTCAAAGAGGCATTCAACATGATCGACCAAAACCGCGATGGATTCATCGATCAAGAGGATCTGAAGGATATGTTCGCTTCCCTTGGAAAAGAAGTCACCGAACAATTCATCGATTCGATGATTAACGAGGCTCCCGGAGCACAGCCGATCAATTTCACAATGTTCCTGACACTTTTCGGTGAAAAATTGACTGGAACGGATCCGGAGGAAGTCATACGGAATGCGTTCCAATGCTTCGATGAGGATAATTCGGGAAAACTCAATGAGGAGCATCTTCGC…	Sugioka and Bowerman Dev Cell 2018
