# Supplementary material for: Contractile ring mechanosensation and its anillin-dependent tuning during early embryogenesis
Source: Nat Commun. 2023 Dec 8;14:8138. doi: 10.1038/s41467-023-43996-4 (PMC10709429; doi:10.1038/s41467-023-43996-4)
Supplement: Supplementary file 12 — Source Data [file 41467_2023_43996_MOESM12_ESM.xlsx]

## Sheet: Figure 1e
	R: Ring closure data	Number: Embryo ID
	S: Eccentricity data
time	R1	R2	R3	R4	R6	R7	R8	R9	R10	R11	R12	R13	R14	R15	R16	R17	R18	R19	R20	R21	R22	R23	R24	R25	R26	R27	R28	R29	R30	R31	R32	R33	R34	R35	R36	R37	R38	R39	R40	S1	S2	S3	S4	S6	S7	S8	S9	S10	S11
-128.28																-0.03273			0.152	0.3507	0.2693	0.154	0.1936	0	-0.4254	-0.5546								-0.009826
-122.703																-0.08828			-0.01177	0.3133	0.2628	-0.006671	0.1932	0.07775	-0.1412	-0.4386								-0.1096
-117.126																0.1745			-0.1189	0.1974	0.1087	0.07547	0.3069	0.1951	-0.1457	-0.3661								-0.1217
-111.548																0.3269			-0.2197	0.2188	0.08184	0.2811	0.5063	0.2706	-0.1428	-0.2978								-0.188
-105.971																0.3205			-0.07908	0.1071	0.1574	0.6545	0.7645	0.2473	-0.2025	-0.3654	0							-0.1796			0
-100.393																0.2521			0.1375	0.06512	0.3162	0.7469	0.813	0.1161	0.2113	-0.2883	-0.002778			0				-0.2211			0.03691
-94.816																0.2978			0.3033	0.05343	0.3661	0.6514	1.0623	0.06298	0.6018	-0.515	-0.2207			0.04869				-0.2579			-0.01307
-89.2386			0			0					0					0.09388			0.3188	0.3075	0.4106	0.6722	1.1306	0.09092	0.748	-0.5336	-0.4121			0.09104	0			-0.197		0	-0.3057		0			0			0
-83.6612			0.227			-0.1702	0				-0.09524					-0.04353	0		0.3271	0.3156	0.4836	0.6909	1.0328	0.1685	0.6976	-0.31	-0.4599	0		-0.03161	0.05709	0		-0.02826		0.07908	-0.7622		0.2024			0.06			0.238	0
-78.0837	0		0.214			-0.3686	0.08748				-0.6927					-0.02231	0.247		0.561	0.1713	0.6133	0.3762	1.0087	0.2439	0.7057	-0.08993	-0.5993	0.06624		0.2149	0.04748	0.02533		-0.08613	0	0.1211	-1.3046		0.1374	0		0.2282			0.6928	0.2347
-72.5063	-0.1637		-0.0417	0		-0.7289	0.1445				-1.5519		0	0		0.01296	0.7043	0	0.543	-0.01126	0.7022	0.0246	1.0507	0.09971	0.8709	0.131	-0.792	0.05313	0	0.462	-0.07131	0.221	0	-0.05733	-0.08604	0.249	-1.7027	0	-0.23	0.2266		0.3893	0		0.893	0.3987
-66.9289	-0.2839		-0.396	0.1437	0	-1.1599	0.1652	0	0	0	-2.3413		-0.03759	-0.05189	0	-0.06026	0.9543	0.214	0.3628	-0.1275	0.5439	-0.2358	0.892	-0.1252	0.8072	0.389	-0.8154	-0.1367	0.03401	0.366	-0.2745	0.3218	0.008626	-0.1145	-0.3279	0.2901	-1.8688	0.08151	-0.1638	0.427		0.5504	0.1134	0	0.9587	0.5894	0	0	0
-61.3515	-0.4868	0	-0.5706	0.1841	0.002907	-1.5916	0.1952	-0.05845	-0.05045	-0.006255	-2.8243	0	-0.09298	0.05475	0.2283	0.008522	1.178	0.2431	0.2434	-0.04425	0.4717	-0.3258	0.8346	-0.2692	0.5001	0.5723	-0.9521	-0.2541	-0.02293	0.2916	-0.6285	0.3701	0.1277	-0.1875	-0.418	0.3814	-2.1516	0.1189	-0.3643	0.5266	0	0.7259	0.3504	0.1425	0.9695	0.6175	0.4163	0.1289	0.2501
-55.7741	-0.8443	0.1535	-0.8762	0.1453	-0.1162	-1.7265	0.3787	-0.1365	0.09533	-0.007042	-3.0062	-0.1384	-0.1572	0.2254	0.6893	0.05411	0.9199	0.3107	-0.01887	0.1187	0.1026	-0.4745	0.7602	-0.539	0.01868	0.5211	-1.1289	-0.3505	-0.214	0.1813	-0.9669	0.3903	-0.04245	-0.3183	-0.3168	0.524	-2.2623	-0.08155	-0.4284	0.6321	0.5691	0.8135	0.2916	0.3343	1.3917	0.606	0.6924	0.3513	0.3727
-50.1967	-1.2011	-0.05897	-1.2621	0.03935	-0.04784	-1.6758	0.4751	-0.1771	0.1612	-0.002846	-3.2297	-0.4015	-0.3183	-0.1359	0.8276	0.2463	0.6626	0.1206	0.008238	0.6169	-0.06091	-0.4567	0.7378	-0.5984	-0.511	0.6172	-1.1928	-0.4021	-0.3564	0.144	-1.1344	0.2692	-0.1753	-0.4173	-0.1712	0.544	-2.2128	-0.3418	-0.8363	0.6771	1.0898	1.0408	0.7103	0.5285	1.8107	0.7358	0.8235	0.6432	0.4081
-44.6193	-1.5154	-0.492	-1.5171	-0.1893	0.09946	-1.6538	0.5601	-0.1708	-0.02569	-0.03779	-3.3219	-0.7294	-0.4944	-0.3811	0.8092	0.2869	0.4466	0.2212	-0.03505	1.1532	-0.2359	-0.4607	0.7766	-0.8031	-1.1089	0.3935	-1.1927	-0.4906	-0.4907	0.4429	-1.3395	0.1593	-0.3359	-0.4838	-0.1502	0.7209	-2.4234	-0.4402	-0.9003	0.9784	1.5521	1.0237	1.0401	0.6296	2.1032	0.841	1.0978	0.794	0.3701
-39.0419	-1.7337	-0.8582	-1.8147	-0.2903	0.03242	-1.6805	0.5895	-0.03145	-0.0398	0.0107	-3.3374	-0.9164	-0.684	-0.3585	0.8573	0.1851	0.2219	0.1307	-0.1495	1.2569	-0.3322	-0.6057	0.6555	-0.7155	-1.4209	0.01002	-1.3148	-0.5839	-0.5569	0.6577	-1.5582	0.2166	-0.3696	-0.3875	-0.0007657	0.6892	-2.3864	-0.5456	-0.6486	1.316	1.7144	1.0379	0.9923	0.7369	2.2981	0.7636	1.3228	1.2626	0.3401
-33.4645	-1.9419	-1.0922	-1.8425	-0.4011	-0.03577	-1.5728	0.6624	0.02116	0.1082	-0.07314	-3.2319	-0.9583	-0.7476	-0.2827	0.8487	0.1693	0.2672	0.1288	-0.2268	1.3459	-0.3696	-0.5335	0.4646	-0.4951	-1.7505	-0.2338	-1.4954	-0.5261	-0.5862	0.744	-1.6273	0.1911	-0.6814	-0.1866	0.2044	0.7239	-2.2691	-0.8173	-0.3675	1.758	1.6612	1.0122	1.1927	0.6956	2.3205	0.9528	1.7255	1.7955	0.2204
-27.887	-1.8714	-1.186	-1.7766	-0.1415	0.05712	-1.5389	0.7534	0.00252	0.1672	0.1011	-3.1087	-0.8647	-0.8295	0.01532	0.8227	0.2605	0.2068	0.2025	-0.1046	1.4947	-0.2518	-0.5226	0.4373	-0.3441	-2.105	-0.469	-1.6118	-0.5183	-0.5445	1.0653	-1.5971	0.1121	-0.9497	0.03905	0.3492	0.7474	-2.2329	-0.9361	0.1267	2.0291	1.3523	0.9739	1.359	0.5273	2.4141	1.1282	1.935	2.096	0.1005
-22.3096	-1.9056	-1.2829	-1.7029	0.07041	0.07873	-1.3536	0.8373	-0.04359	0.3635	0.2191	-2.9975	-0.6507	-0.8291	0.2752	0.8698	0.2914	0.2488	0.3459	-0.159	1.9866	-0.1263	-0.4766	0.5875	-0.02938	-2.3582	-0.4053	-1.631	-0.4839	-0.4734	1.13	-1.4561	0.2263	-1.1825	0.1416	0.5394	0.719	-2.1949	-1.0466	0.4014	2.0172	1.1536	1.032	1.45	0.4257	2.646	1.3335	2.17	2.8336	0.06165
-16.7322	-1.8983	-1.2602	-1.482	0.3813	0.1891	-1.0558	0.7924	-0.005018	0.8576	0.2782	-3.1453	-0.5093	-0.6616	0.4151	0.9502	0.5748	0.2088	0.4897	-0.314	2.4619	-0.04692	-0.5156	0.7802	0.1303	-2.3455	-0.305	-1.5175	-0.5168	-0.4206	1.2161	-1.2723	0.4205	-1.182	0.3378	0.8644	0.6852	-2.0487	-1.1881	0.5667	2.1565	1.0899	0.9298	1.2456	0.3721	3.021	1.3406	2.5401	3.6247	0.2864
-11.1548	-1.7511	-1.0781	-1.3466	0.4039	0.2658	-0.784	0.8822	0.1234	1.2422	0.2798	-3.0278	-0.4859	-0.4515	0.6205	0.9877	0.8379	0.1622	0.7068	-0.3166	2.6226	0.01832	-0.4839	0.997	0.1355	-2.452	-0.2088	-1.2239	-0.5114	-0.4336	1.1765	-1.1782	0.7508	-1.0599	0.6652	1.1395	0.6037	-1.7227	-1.239	0.5946	2.1155	1.0851	0.8909	0.9087	0.2874	3.2917	1.4639	2.5493	4.2147	0.5025
-5.57741	-1.6405	-0.9079	-1.1503	0.4306	0.3118	-0.5853	1.0483	0.1416	1.6012	0.295	-2.851	-0.4484	-0.1036	0.9575	1.0278	1.0038	0.1108	0.9734	-0.2178	2.9982	0.0501	-0.3066	1.0289	0.1454	-2.4489	0.4279	-0.7231	-0.4936	-0.3011	1.2841	-1.1623	1.4111	-0.7441	0.8557	1.3108	0.4689	-1.5011	-0.9994	0.5885	2.0901	1.287	0.9906	0.4456	0.3912	3.5499	1.8277	2.5972	4.733	0.6425
0	-1.559	-0.7745	-1.0345	0.4931	0.4329	-0.3541	1.3262	0.2031	1.731	0.5155	-2.602	-0.2525	0.1872	1.198	1.1995	1.1424	0.1321	1.2333	0.133	3.4316	0.3662	-0.1158	1.1646	0.2912	-2.159	1.0843	-0.0484	-0.3012	-0.2436	1.5123	-0.9924	2.1559	-0.3443	1.1574	1.7614	0.5979	-1.074	-0.6742	0.7331	2.1629	1.4684	1.2656	0.2526	0.4434	3.8525	2.2674	2.4691	4.9525	0.764
5.57741	-1.2087	-0.5114	-0.7917	0.6624	0.6214	-0.2192	1.6268	0.3191	1.9009	0.7562	-2.4031	0.1304	0.629	1.3644	1.4297	1.4644	0.503	1.616	0.3283	3.8423	0.6169	0.2348	1.5168	0.6657	-2.1205	1.7365	0.8489	0.08014	-0.1393	1.694	-0.6949	2.5101	0.09825	1.3723	2.3384	0.861	-0.5735	-0.2632	1.221	2.4564	1.4906	1.6689	0.3174	0.3905	4.0733	2.5977	2.4566	4.8097	0.7127
11.1548	-0.5691	-0.04526	-0.4915	0.9449	0.7971	-0.08432	1.9471	0.4014	1.9165	0.9422	-2.2852	0.8988	1.0993	1.6465	1.631	1.7528	0.7976	2.2924	0.5637	4.0832	0.7147	0.4879	2.0584	0.9794	-1.9443	2.5755	1.6644	0.5846	0.1828	1.8009	-0.2609	3.044	0.7002	1.5155	2.8709	1.4305	-0.03749	0.4262	1.2549	2.9022	1.2141	1.8298	0.3971	0.3308	4.1702	3.0859	2.693	4.6064	0.828
16.7322	0.007792	0.4045	-0.1587	1.3883	1.0515	0.1405	2.2843	0.5751	2.0603	1.1241	-2.0161	1.7141	1.58	1.9553	2.0697	1.9226	1.3074	2.8907	0.7871	4.6626	1.2861	0.814	2.5405	1.3809	-1.6874	3.427	2.3094	1.1204	0.7346	1.92	0.1789	3.2398	1.1771	1.615	3.2692	2.0323	0.4662	1.0659	1.2092	3.3019	0.8794	2.0954	0.5209	0.2705	4.0692	3.4829	2.7523	4.4433	0.8293
22.3096	0.5653	1.0915	0.1338	2.001	1.2766	0.4665	2.7153	0.6628	2.3611	1.4153	-1.6259	2.7316	2.1533	2.1428	2.5023	2.0214	1.7102	3.3835	1.2332	5.13	1.9084	1.1922	2.9836	2.0136	-1.2483	4.1822	2.8795	1.6127	1.441	1.9513	0.5064	3.7265	1.8141	2.1611	3.8624	2.7083	0.8693	1.883	1.3465	4.0964	0.9033	2.3216	0.4842	0.3265	4.3145	3.9677	2.7264	4.5166	0.8147
27.887	1.0871	1.9617	0.4041	2.6869	1.5316	0.9456	3.1	1.0712	2.6618	1.9365	-1.1615	3.3547	2.8574	2.6119	2.922	2.2399	1.923	3.8384	1.5363	5.4391	2.4671	1.7264	3.3348	2.8028	-0.9224	4.5392	3.4498	1.9502	2.2382	2.1207	0.97	4.4551	2.5561	3.0124	4.2693	3.1786	1.3519	2.6144	2.0792	4.5468	1.4421	2.4873	0.6402	0.5526	4.7173	4.7204	2.4796	4.5711	0.7686
33.4645	1.812	2.7241	0.7775	3.3158	1.7483	1.4429	3.3909	1.7732	3.0669	2.5231	-0.6386	4.4481	3.6047	3.3626	3.2479	2.5301	2.3906	4.3761	1.9847	5.8124	3.3854	2.502	3.7531	3.6983	-0.2054	4.8399	4.2291	2.203	3.1987	2.6615	1.8285	5.2262	3.3132	3.9552	5.104	3.9048	1.8459	3.2243	2.6165	5.0735	1.9372	2.9088	0.6465	0.8055	5.0888	5.205	2.3947	4.7318	0.9842
39.0419	2.9299	3.9436	1.2746	4.1535	2.3947	2.0221	3.8105	2.5268	3.953	3.1466	0.007186	5.4835	4.434	3.8925	3.8248	2.9309	2.9837	5.0652	2.7364	6.1589	4.291	3.2671	4.3293	4.4735	0.4092	5.0389	5.0611	2.7395	3.9808	3.4628	2.5016	5.7725	4.302	4.7338	5.8858	4.5429	2.6463	3.8662	3.1691	6.16	2.5447	3.4319	0.496	1.3719	5.7495	5.6491	2.562	5.4817	1.2193
44.6193	4.0355	5.0114	2.0246	5.0992	3.2583	2.66	4.414	3.314	4.7027	3.9066	1.0436	6.3703	5.541	4.2945	4.5128	3.5122	3.6738	6.1199	3.6672	6.6953	5.6827	3.9003	5.0041	5.2559	1.8309	5.3451	6.1494	3.5649	4.7548	4.8905	3.4289	6.5338	5.1302	5.4258	6.5609	5.1972	3.7232	4.5535	4.1598	6.8963	2.9108	4.0189	1.2358	2.1127	6.0786	6.4206	2.9931	5.8299	1.5351
50.1967	5.1853	6.1254	3.3034	5.9746	4.043	3.837	5.1743	4.2525	5.4824	4.6316	2.091	7.2118	6.5364	5.1386	5.4838	4.5056	5.1894	6.9332	4.6396	7.4519	6.7236	4.7562	6.0847	6.1293	4.0546	6.2273	7.2921	4.8231	6.0548	6.2255	4.6402	7.467	6.5799	6.3519	7.0543	5.9976	5.318	5.7971	5.2903	8.0777	3.0442	5.3373	2.0051	3.0185	7.0959	7.5548	3.7786	6.3314	1.5266
55.7741	6.8807	7.4874	4.9372	7.2852	5.506	5.4425	7.3835	5.6962	7.0686	5.8549	3.5581	8.3528	7.826	6.497	7.0687	5.8535	6.4485	7.9069	6.2442	8.1248	8.1998	5.6518	7.8662	7.2445	6.3183	7.3752	8.0222	6.0078	7.6163	7.7915	5.9611	8.6558	7.6944	7.6629	7.6941	7.0296	6.5725	6.9912	6.8503	9.9278	3.3703	7.5349	3.205	5.3249	8.7971	10.3206	5.3311	7.5701	2.1416
61.3515	9.085	8.8942	7.2155	8.7345	7.3195	7.6835	9.5356	8.0649	9.2114	8.5142	6.3177	9.7559	9.147	9.1671	9.948	8.6207	9.3798	9.2375	8.6415	9.1444	9.6618	7.6952	9.8463	8.756	8.3608	8.573	9.3777	8.3599	9.1906	8.8655	8.4426	9.8515	8.9514	9.149	8.6509	8.8368	7.8037	8.6403	9.468	12.5593	3.9885	10.705	4.8073	7.9363	11.2947	12.8252	7.9721	10.0245	4.9355
66.9289	12.1214	11.3907	10.2359	10.5175	10.1523	10.588	11.502	10.4721	11.815	11.4216	10.2165	11.6726	11.8183	13.7125	12.8566	11.6805	12.3489	11.6591	12.2482	10.3333	11.3768	10.1559	12.2415	12.1599	10.8889	10.1651	10.4279	11.103	11.1101	10.9174	12.2965	10.85	11.7261	11.8664	10.3323	10.6862	10.0249	10.1943	13.2756	15.7583	7.1022	14.38	7.2473	11.8326	14.5066	15.0269	10.674	12.9671	7.8213
72.5063	15.5185	15.2312	12.8145	13.0108	13.4264	13.7918	13.5534	13.4152	14.4029	14.631	14.2849	14.3904	15.3762	16.7421	15.9713	15.1307	15.3377	14.389	15.6009	12.7759	13.2422	12.0916	14.9973	14.9495	13.6468	12.1159	12.6036	13.9508	13.1053	13.2075	15.4288	12.0618	14.2327	14.4587	13.4612	14.2308	12.6634	12.2627	15.2421	19.1472	12.2956	17.229	10.4325	15.8838	18.0912	17.8469	14.8934	15.9103	11.3246
78.0837	18.3257	18.4814	15.3669	15.8417	16.8485	16.3312	16.0806	16.0362	16.8227	17.1206	17.5235	17.3658	19.0963	20.2014	19.2967	18.9511	18.85	16.6154	18.741	15.8736	17.1327	15.156	18.5986	16.8275	16.3111	14.806	14.239	17.8181	16.0437	16.3041	18.9605	14.1886	17.6123	16.91	15.5825	16.9693	15.3392	14.6724	17.7025	21.401	16.4029	20.2749	13.661	20.0972	20.7717	21.097	18.2846	18.8041	14.1648
83.6612	21.1572	22.0803	18.473	18.3029	20.0211	19.4362	18.896	18.7732	19.6986	20.0352	21.4116	19.7472	22.5301	24.2616	22.6412	22.5141	22.1232	19.1602	22.6732	19.5627	20.5031	18.1068	21.6589	19.2292	19.4014	18.3784	15.9188	20.5654	18.2302	18.8393	22.8341	16.6797	20.1865	19.0146	18.4832	20.3793	17.2768	17.0144	21.4743	23.9807	19.9629	22.9999	16.6748	23.508	23.6625	23.8944	21.7424	22.0644	16.9683
89.2386	24.341	25.94	22.3819	22.482	22.7924	22.5637	22.1456	22.05	23.2343	23.6543	25.5885	23.1892	25.9372	28.6719	25.645	26.3182	25.9511	21.8693	25.7422	23.354	23.8862	21.5965	25.2552	22.1048	22.0508	21.2994	18.0179	24.2527	20.9817	22.0218	26.0769	18.3682	22.9955	21.345	21.2464	23.6076	20.0679	20.0709	24.5656	26.722	23.0271	26.3752	21.2429	26.1985	26.8269	26.5364	25.0201	24.6085	20.8621
94.816	28.5747	29.8186	26.3514	25.7803	26.3976	25.6948	26.3351	25.8375	26.5268	26.7682	29.6172	26.873	29.1312	32.6296	29.6869	30.1317	29.4014	24.1459	28.584	26.6605	27.4525	25.1213	28.0796	24.9759	25.3085	24.0004	20.3562	27.6919	23.9375	24.8546	30.2947	20.5679	27.3681	23.9014	24.0601	26.6896	22.8545	22.9939	29.499	29.6061	25.9643	30.0719	24.93	30.2232	29.4503	29.5269	28.0035	26.4154	24.2296
100.393	33.2814	33.7098	30.52	30.0533	29.7636	29.7753	29.9647	29.6296	30.5046	29.7843	34.1082	30.8398	32.9474	36.1706	33.0126	34.4155	34.4802	26.331	32.1497	29.5042	30.996	28.1993	31.5973	28.2816	27.4025	26.4357	22.2084	31.6273	27.0559	27.8465	33.596	22.8876	29.9709	26.1582	26.8132	29.7462	25.8287	25.8486	32.4577	32.8988	29.5196	33.5206	29.6248	33.3504	32.9004	31.7757	31.455	28.4902	27.5889
105.971	38.5901	37.9244	34.8292	34.7681	32.8154	34.2285	34.5407	33.2338	33.9791	33.6341	38.2391	34.7432	37.3436	39.8293	37.0848	37.9243	37.9169	29.5725	35.7128	32.9362	34.3106	31.5986	35.7926	31.8362	30.7769	29.6978	24.8936	34.7293	31.1898	30.2171	36.9282	25.0707	31.8054	28.7523	28.8843	32.7484	28.2609	29.4678	35.5928	35.6657	32.978	37.088	34.762	35.692	36.4942	34.7618	34.7046	30.5409	31.3947
111.548	42.6141	43.1184	38.9409	39.4837	37.0174	38.2016	38.0564	36.7405	37.4458	37.5477	41.8236	38.7909	41.4045	42.5405	40.9934	41.6953	43.8627	32.6058	39.652	36.6685	37.6514	35.4968	39.2516	36.4473	35.2392	32.7841	28.5635	39.0553	34.782	33.0263	40.2924	27.7179	34.272	31.9596	31.229	35.2181	31.2788	32.9363	39.495	36.7262	36.4756	40.7271	39.5253	39.1963	39.4294	37.2001	37.3918	32.583	35.8143
117.126	47.422	46.8655	43.3227	44.4762	40.9364	42.8773	41.7126	40.809	39.8378	41.3684	47.479	42.2289	44.4196	46.3869	44.0807	45.657	47.5898	36.2101	42.465	40.2306	42.4136	39.738	43.5225	40.5335	39.0667	36.3545	32.4211	42.2886	37.501	35.353	44.1849	30.7204	36.9252	35.8765	34.8378	38.6814	34.7318	36.9024	43.555	35.3244	39.0855	44.3317	43.7297	42.024	42.7247	39.3784	40.533	33.2697	40.0581
122.703	52.4102	50.4898	47.7818	49.9406	44.5735	46.8455	44.9139	45.234	43.7234	45.1551	51.3357	45.807	49.574	51.4345	47.3525	49.8295	53.2454	38.7322	46.5874	45.3428	46.1613	43.7601	47.5367	45.596	42.8163	39.7853	35.4119	47.1063	40.3801	37.7594	47.5436	33.9219	41.1087	39.3196	37.7972	41.819	38.6222	40.6245	48.1199	32.4096	40.9899	46.9594	47.3548	45.1107	45.791	41.1997	42.8694	33.5852	43.029
128.28	57.463	54.2329	51.8078	54.3154	48.2856	51.4681	49.1414	49.173	47.829	49.4364	55.2603	50.7357	53.997	56.1329	51.8115	52.9654	57.3615	41.7954	50.9725	49.1683	50.0544	47.7218	50.7052	51.1812	45.8601	43.8265	40.1621	49.4647	43.7649	40.6937	50.3366	36.5925	45.4884	42.8639	39.9271	45.6857	40.867	43.5812	51.5624	29.3603	43.7566	48.4143	50.304	48.0492	48.6912	41.6981	43.9306	32.6119	46.9669
133.858	62.0139	58.1294	55.9397	58.7226	51.761	55.8439	53.2646	52.0289	52.6373	52.4566	60.2178	56.3161	57.2466	59.692	54.4801	56.2527	61.7195	46.0342	54.8601	53.4828	53.056	50.9191	55.1196	56.1748	48.4397	48.0391	44.225	52.1475	46.0442	45.8183	54.0265	40.0991	49.5785	46.3749	43.9976	49.9008	43.9684	47.5102	55.0802	26.594	43.9824	50.9076	52.68	49.5392	51.0351	41.7118	42.7291	30.9695	49.5245
139.435	65.5226	61.6282	58.8343	63.2134	54.7226	59.3154	57.3676	57.3225	56.0913	57.9477	64.2233	60.3063	61.6802	62.305	59.1046	59.8862	65.9253	50.2217	58.6612	57.8747	56.9064	54.7396	60.0744	60.87	54.7265	52.3019	47.6048	56.9944	48.4352	48.1786	60.198	43.44	52.149	50.6957	48.2298	53.0286	46.4369	50.299	57.7724	25.6091	43.2252	51.6697	52.3094	50.1555	52.7519	39.0557	39.6103	29.7805	53.8306
145.013	69.5301	66.2328	62.4466	68.4721	59.9511	62.7473	62.1066	61.3368	60.348	62.2497	67.2286	63.3136	65.1877	65.1449	62.2266	63.8073	69.2858	53.3531	61.564	61.4024	60.5804	58.9529	63.6927	64.7721	58.7186	55.9416	52.2131	61.8083	51.8604	50.0294	64.9248	45.0779	55.2891	54.402	52.7729	59.183	51.5809	55.337	62.4442	23.9116	40.9351	52.5982	47.9429	50.6875	52.8165	36.0045	37.5898	28.8869	55.9018
150.59	73.1461	71.546	66.1917	73.3553	63.4276	66.0957	66.6421	65.0735	63.2102	65.8987	69.5568	66.003	68.6987	69.1324	65.8285	66.64	75.0478	56.3195	66.3977	65.5408	64.0294	63.0297	68.7682	68.121	60.6158	58.9301	55.4552	65.1306	55.907	52.1019	67.2331	47.4482	58.0441	57.5732	55.5252	63.396	53.2211	60.1868	64.482	22.1306	38.6106	53.7046	44.7711	50.0795	50.7205	32.6471	34.7442	28.4567	56.5932
156.167	76.781	74.5298	68.9235	76.3722	68.2481	69.6585	70.5027	68.7177	66.014	69.2811	72.3565	69.6495	74.0181	71.6745	69.7622	69.5781	78.0643	59.7467	69.1119	68.6495	68.1312	65.6162	73.0967	71.994	64.4897	62.7841	58.9789	68.4721	59.599	55.8021	70.268	49.6906	62.1005	61.4172	59.2108	66.8611	56.9112	62.9483	66.4002	19.2227	38.1213	52.4921	42.3072	47.3363	49.7915	28.8061	33.7259	28.5119	57.2963
161.745	78.8497	77.4037	72.3161	78.4232	72.2744	73.9379	73.5548	72.0598	69.9993	71.8775	76.0173	73.1793	76.2644	73.9972	73.0328	73.9915	80.751	64.2422	73.1935	71.0048	73.6989	69.9322	75.5987	74.6332	67.9077	66.256	61.6859	70.6417	61.5756	60.8428	72.1163	51.7504	64.0697	65.1384	61.3968	69.8857	58.8046	64.8331	68.5846	20.0616	37.7148	51.4834	41.188	44.3132	47.5551	26.0112	33.4423	27.6273	57.9782
167.322	80.1432	82.0515	75.1797	81.1662	74.9988	76.8915	77.4272	76.4352	73.077	74.7381	78.0375	78.0628	78.1568	76.4409	76.1409	76.3752	83.0254	67.5964	76.1903	74.036	75.5359	72.1911	78.9725	77.0951	72.0357	69.4254	65.8568	74.8472	64.002	64.0934	73.6131	54.4331	66.8494	69.6105	64.1004	72.2639	62.0558	67.0784	71.1579	20.1095	34.122	49.4592	38.6777	43.9871	46.1987	24.3546	30.248	26.0147	58.5658
172.9	84.5511	83.9466	78.0599	84.0691	77.7418	80.1058	80.5152	79.3944	76.9652	78.2161	81.3213	80.1428	82.5388	79.437	77.0433	78.4771	84.4521	72.1117	78.5975	77.1019	77.6386	74.6565	81.8836	80.0366	75.8046	72.6171	67.3846	75.9453	68.1066	66.2084	74.9134	55.8317	68.9912	72.5733	66.4404	74.6833	66.2114	69.9806	74.7504	18.2218	32.3292	47.2325	36.3632	44.9186	42.5488	22.5952	29.3311	24.6202	59.8912
178.477	86.2761	85.1444	80.0205	86.7905	80.254	82.7482	81.7111	82.2419	78.3049	80.306	84.1475	82.0927	85.1987	81.979	78.1695	80.4434	86.8258	74.0994	81.9221	79.1069	81.93	77.9397	84.6881	81.804	79.2971	75.2544	72.4695	78.5724	71.1967	68.255	77.8678	57.9658	71.2501	75.2322	69.2538	75.8759	68.7454	73.9913	76.9916	18.2895	31.2749	46.3996	33.4068	45.4261	39.7534	22.6045	29.1844	24.6653	59.5468
184.055	87.3021	86.6411	82.6487	88.9915	82.8751	84.4989	84.9347	85.0102	80.3381	83.6069	85.9652	86.804	86.4904	83.9443	82.6414	82.4621	90.2239	77.33	83.5382	81.55	84.0977	80.5339	86.4129	84.3924	82.29	77.8335	74.3908	79.3028	73.9012	70.1061	84.3875	60.6236	78.6163	78.7789	75.0969	78.2048	71.7244	76.5697	80.2997	18.0563	29.7936	44.5176	30.6472	46.3817	38.2276	22.0954	26.5635	23.6852	57.7477
189.632	88.6835	89.5393	84.1377	89.9428	85.0639	86.5625	86.7588	86.0472	82.0184	85.949	87.0231	87.9789	87.7449	85.3078	84.9068	85.0431	91.1172	78.9095	87.2093	83.9549	85.4057	82.1903	87.7024	87.2472	86.0129	79.8335	75.7647	81.2193	76.1441	70.9049	85.7599	63.629	80.7577	80.2565	77.2447	80.2207	75.638	79.461	84.4731	16.9755	26.8606	43.0011	29.3562	45.6868	36.008	21.4675	26.5251	22.1218	57.6921
195.209	89.4541	90.4617	85.3215	90.1128	85.9779	87.0845	87.4713	86.934	83.1987	87.2532	87.7828	90.8821	89.3774	86.3284	86.0073	86.5817	91.8971	82.33	88.4834	86.1565	86.7412	83.9292	89.3649	89.7203	88.3829	82.8031	78.438	82.6689	78.8455	72.9955	86.9397	66.1506	81.8558	81.4481	80.7737	85.5437	77.7336	82.5368	85.5932	16.6876	25.3256	41.7757	27.8685	45.7294	35.1729	20.7535	26.5688	20.9624	57.5072
200.787	90.3434	91.3602	86.5801	90.6559	86.6842	87.6403	88.0401	88.4399	85.8799	88.4362	88.4071	92.0342	90.4667	87.4614	86.9759	88.0003	92.2886	83.7595	89.0688	87.3722	88.6438	85.1733	90.134	91.4491	89.5702	85.194	79.4097	84.254	80.1306	74.1463	89.4266	68.2995	83.3222	83.5193	81.9542	88.1047	80.5599	84.5304	88.3281	15.335	23.311	40.125	28.3226	45.7099	34.9164	20.1254	26.7399	19.446	56.9735
206.364	90.7886	94.0633	87.5112	90.7002	87.6637	88.1565	89.4647	89.3091	86.8622	89.5237	89.4496	92.7239	91.2364	89.398	88.8882	88.9502		84.551	89.9957	88.9843	90.6947	86.5986	90.9495	93.1054	90.8295	86.2803	80.9661	85.2248	82.5688	75.6326	90.9262	70.2373	87.0747	85.1433	84.3328	89.5201	83.1745	87.4055	89.6775	14.272	21.8249	39.04	28.4619	45.495	34.6375	19.8982	26.8491	19.0516	56.496
211.942	91.4849	94.4936	88.3203	91.6094	89.1399	88.483	90.4247	90.565	87.8186	90.5375	90.5898	93.3518	98.8795	91.0405	90.5165	90.9712		85.7964	92.5509	90.0762	91.5792	88.498	93.7602	93.7759	91.6391	89.4076	82.0969	86.1694	85.2654	78.1141	92.7839	72.6735	89.2646	86.699	86.0129	90.2221	88.2613	88.5365	90.6261	13.7169	21.1443	37.0471	27.2737	44.8077	33.0698	20.4761	27.6079	20.054	56.1735
217.519	92.0629	94.2801	89.2542	92.1971	90.6759	88.6548	90.9835	91.213	88.8367	91.7983	91.8743	94.9977		92.1002	91.8767	91.4417		89.5457	93.877	90.8964	92.451	88.7527	95.378	94.6166	92.7193	90.5193	83.1978	88.0031	87.6237	81.117	93.8576	74.0313	91.2186	87.9124	87.0947	90.9116	89.8771	89.5885	92.5828	13.9927	20.7929	35.5968	26.1115	42.8227	31.5735	19.9694	27.2859	20.9845	56.1621
223.096	92.649	94.8966	90.1873	92.3808	91.3747	90.1552	92.2524	91.7105	89.3241	93.4659	92.3847	96.2641		94.0718	93.07	92.3385		90.4105	94.8977	91.8549	93.3194	89.1095	96.9925	95.8151	94.4789	91.2381	88.9656	88.9842	88.9071	84.0698	94.9677	76.5574	92.4966	89.2158	89.6985	92.4429	90.4396	92.338	93.6482	14.3563	20.2413	34.7927	25.7928	42.2474	28.4441	19.0764	26.0452	21.8556	56.3857
228.674	93.1182	95.4883	90.7314	92.5299	93.1591	90.5627	93.8482	92.325	89.4648	94.8379	92.8855	97.2633		95.3698	93.8564	93.2771		90.6904	96.2439	93.0106	94.4163	89.9863	98.8541	97.1196	98.4377	93.4141	90.1697	90.6691	90.3097	86.4349	96.6755	80.3563	93.2586	90.2693	90.9051	93.4138	91.4575	93.4624	95.0825	14.5831	19.9872	34.1005	25.8079	44.0189	27.8997	18.7664	24.9196	21.9798	56.2677
234.251	94.043	95.8723	91.2455	92.9553	94.681	90.8787		92.9102	90.4422	95.7472	94.6301			96.9528				91.1076	97.7131	94.0036	94.7713	90.8858		98.2393		97.2394	90.9482	91.1764	91.2245	88.8999		82.0484	94.0415	91.1923	92.0895	94.377	93.0637	94.4747	96.1493	14.2328	20.2768	33.4227	25.9697	44.6426	27.6197		23.9643	21.9282	56.2758
239.829	95.0742		92.6275	93.4008	97.0553	91.2635		93.4918	91.3735	98.5923	95.1738							94.2722	98.2794	95.6939	95.3081	91.5879				99.2641	91.5798	92.0275	91.9704	90.4176		83.5831	94.925	91.9469	93.1551	95.0459	93.5656	95.3917	98.8501	13.9291		33.8338	24.8435	45.9612	27.062		23.4542	21.631	52.4237
245.406			93.1854	93.2256	98.8286	91.2637			91.5093	98.5923	95.4924							97.889	99.2475	96.8774	97.3187	92.1341					92.6959	92.9407	95.6623	91.3337		84.8716	95.9689	92.4899	93.811	96.0242	94.1989	96.4996				33.7621	22.9397	46.878	26.3344			20.3929	52.4237
250.983			93.8137	93.8682		91.319			92.3754		95.3433									98.2521		92.6084					94.7436	93.2352	97.3383	92.6577		86.8718	97.1044	92.1594	94.9851	97.073	94.8528	97.8769				33.4207	19.6651		25.6475			19.4477
256.561
262.138
267.716
273.293
278.87
284.448
290.025
295.603
301.18
306.758
312.335
317.912
323.49
329.067
334.645
340.222
345.799
351.377
356.954
362.532
368.109
373.686
379.264
384.841
390.419
395.996
401.574
407.151
412.728
418.306
423.883
429.461
435.038
440.615
446.193
451.77
457.348
462.925
468.502
474.08
479.657
485.235
490.812
496.389
501.967
507.544
513.122
518.699
524.277
529.854
535.431
541.009
546.586
[truncated: 29 more columns]

## Sheet: Figure 1f
	Lead: leading edge ingression data			Number: Embryo ID
	Lag: lagging edge ingression data
time	Lead1	Lead2	Lead3	Lead4	Lead6	Lead7	Lead8	Lead9	Lead10	Lead11	Lead12	Lead13	Lead14	Lead15	Lead16	Lead17	Lead18	Lead19	Lead20	Lead21	Lead22	Lead23	Lead24	Lead25	Lead26	Lead27	Lead28	Lead29	Lead30	Lead31	Lead32	Lead33	Lead34	Lead35	Lead36	Lead37	Lead38	Lead39	Lead40	Lag1	Lag2	Lag3	Lag4	Lag6	Lag7	Lag8	Lag9	Lag10	Lag11
-128.28																0.6659			0.2157	0.3246	0.4904	0.2561	0.2527	0	0.3685	-0.08978								0.1145
-122.703																0.574			0.1598	0.2571	0.5034	0.1372	0.2236	0.1855	0.5794	0.113								0.03358
-117.126																0.7458			0.1044	0.2817	0.589	0.2345	0.3299	0.245	0.5394	0.2575								0.1804
-111.548																0.8124			0.02494	0.4627	0.7502	0.3949	0.3501	0.3309	0.535	0.3469								0.4057
-105.971																0.8172			0.07424	0.6215	0.8098	0.5774	0.5019	0.3372	0.3178	0.2267	0							0.4407			0
-100.393																0.7496			0.1998	0.6509	0.987	0.5672	0.5062	0.2505	0.1542	0.1733	0.1277			0				0.2461			0.08887
-94.816																0.8146			0.3098	0.647	1.1018	0.7094	0.867	0.2766	0.5845	-0.04698	0.1811			0.09549				0.05187			0.2586
-89.2386			0			0					0					0.7353			0.3139	0.7888	1.2546	0.8189	0.9373	0.3671	0.733	-0.02183	0.04564			0.193	0			-0.05127		0	0.3535		0
-83.6612			0.1435			0.03389	0				0.1507					0.6408	0		0.3569	0.8666	1.4579	0.8782	0.7883	0.3333	0.6369	0.1699	0.09596	0		0.1355	0.05991	0		0.2001		0.1299	0.4234		0.2068			0.08348			-0.2041
-78.0837	0		0.2211			0.1621	0.1611				0.363					0.5933	0.18		0.5489	0.8903	1.5455	0.6437	0.7453	0.3327	0.5968	0.3235	0.09983	0.1922		0.3246	0.08696	0.05624		0.4097	0	0.2085	0.5047		0.1506			-0.0071			-0.5307	-0.07359
-72.5063	0.03144		0.1738	0		0.08208	0.2716				0.4146		0	0		0.5575	0.5946	0	0.4229	0.8065	1.4467	0.4862	0.7694	0.2852	0.7278	0.3719	-0.03968	0.2102	0	0.4851	0.02242	0.1633	0	0.5165	0.02538	0.1869	0.5743	0	0.1418	-0.1951		-0.2155			-0.8109	-0.1271
-66.9289	0.07154		0.07719	0.1286	0	-0.1006	0.3773	0	0	0	0.5542		0.1278	0.01156	0	0.5862	0.6243	0.2914	0.2701	0.5495	1.2656	0.3588	0.5771	0.235	0.5521	0.4787	-0.2547	0.1091	0.09634	0.3676	-0.05966	0.2016	0.05408	0.6089	0.05905	0.4584	0.6683	0.09716	0.74	-0.3554		-0.4732	0.01513		-1.0593	-0.2121
-61.3515	0.01988	0	0.07762	0.2673	0.07272	-0.3111	0.4064	0.1789	0.03924	0.1219	0.6307	0	0.1822	0.3976	0.1675	0.6796	0.6608	0.5163	0.1838	0.422	1.1278	0.4571	0.6982	0.1641	0.3425	0.4987	-0.3294	-0.005233	0.1341	0.3559	-0.09121	0.215	0.1936	0.8826	0.2216	0.8427	0.7827	0.1186	0.9858	-0.5067		-0.6483	-0.08316	-0.06981	-1.2805	-0.2112	-0.2374	-0.08969	-0.1282
-55.7741	-0.1061	0.3613	-0.03135	0.2185	0.1091	-0.1674	0.4924	0.2779	0.2233	0.1828	0.6932	-0.01245	0.2092	0.8072	0.7383	0.6978	0.5779	0.7814	0.2687	0.4189	0.8488	0.467	0.8135	0.02557	0.1894	0.3309	-0.2712	0.1896	0.1968	0.3667	-0.1945	0.2788	0.1857	1.2112	0.527	1.3088	0.8359	0.04836	1.4733	-0.7382	-0.2078	-0.8448	-0.07319	-0.2252	-1.5591	-0.1137	-0.4145	-0.128	-0.1899
-50.1967	-0.262	0.5154	-0.1106	0.3748	0.2403	0.06746	0.6054	0.3232	0.4022	0.2026	0.6998	-0.05495	0.07773	0.7757	1.0002	0.8763	0.4008	1.0001	0.5305	0.4059	0.5963	0.5094	0.8908	0.09428	0.09638	0.5045	-0.164	0.3362	0.2893	0.4291	-0.2865	0.2339	0.1104	1.4837	0.8456	1.7373	0.8186	-0.03442	1.7656	-0.9391	-0.5744	-1.1515	-0.3355	-0.2882	-1.7432	-0.1304	-0.5003	-0.241	-0.2055
-44.6193	-0.2685	0.53	-0.2467	0.4254	0.3645	0.2247	0.7005	0.4635	0.3842	0.1661	0.7813	-0.2586	-0.009107	0.6502	1.0229	0.9639	0.3016	1.0743	0.6695	1.3183	0.5057	0.59	1.0116	0.1316	-0.01848	0.4555	-0.1417	0.3895	0.3709	0.6177	-0.3541	0.1535	-0.008432	1.7061	0.9838	2.1579	0.5532	0.03594	2.1258	-1.2469	-1.0221	-1.2704	-0.6147	-0.265	-1.8785	-0.1404	-0.6343	-0.4099	-0.2039
-39.0419	-0.2089	0.4281	-0.3884	0.351	0.3847	0.3088	0.6766	0.6457	0.6114	0.1754	0.9183	-0.3652	-0.07655	0.6837	1.1435	0.8682	0.3156	1.0364	0.7775	1.6477	0.4767	0.6489	0.9843	0.3803	-0.2362	0.2149	-0.2706	0.4346	0.6141	0.7124	-0.2646	0.2271	-0.008039	1.7824	1.0438	2.3451	0.6511	0.01918	2.6203	-1.5248	-1.2863	-1.4263	-0.6413	-0.3523	-1.9893	-0.08705	-0.6771	-0.6512	-0.1647
-33.4645	-0.09195	0.2845	-0.4151	0.3958	0.3299	0.3739	0.8076	0.8733	0.9519	0.07361	1.0126	-0.2998	-0.08951	0.9606	1.0839	0.806	0.3852	1.041	0.8048	1.7979	0.4651	0.6346	0.8949	0.8544	-0.5322	0.2644	-0.4821	0.4626	0.7825	0.9	-0.1174	0.426	-0.1217	1.7581	1.1407	2.4273	0.7862	0.04438	3.1816	-1.85	-1.3767	-1.4274	-0.7969	-0.3657	-1.9467	-0.1452	-0.8522	-0.8437	-0.1468
-27.887	0.07883	0.08315	-0.4014	0.6087	0.2922	0.4376	0.9408	0.9688	1.1316	0.1008	1.0593	-0.09682	-0.1186	1.4699	1.0964	0.9075	0.4349	1.2553	1.0127	1.9513	0.5247	0.6226	0.986	0.994	-0.9174	0.3772	-0.5272	0.4282	0.9306	1.1767	-0.0653	0.415	-0.2041	1.7103	1.3401	2.615	0.8796	0.03374	3.8636	-1.9503	-1.2692	-1.3753	-0.7502	-0.2351	-1.9765	-0.1874	-0.9663	-0.9644	0.0003028
-22.3096	0.05576	-0.06464	-0.3354	0.7602	0.2522	0.6462	1.0854	1.0632	1.5986	0.1404	1.1516	0.1364	-0.07198	1.7807	1.0892	0.8613	0.5478	1.2704	0.9197	2.4459	0.5745	0.6909	1.086	0.91	-1.0691	0.5843	-0.5195	0.4967	1.0087	1.3328	-0.08753	0.5406	-0.2917	1.5517	1.6673	2.6601	1.0921	0.04358	4.0071	-1.9614	-1.2183	-1.3674	-0.6898	-0.1735	-1.9998	-0.2481	-1.1068	-1.235	0.07873
-16.7322	0.1291	-0.08517	-0.2761	0.8134	0.2806	0.9826	1.0665	1.2675	2.2412	0.2823	1.1515	0.2555	0.09152	2.0375	1.1217	0.9549	0.6371	1.2648	0.6969	2.9494	0.533	0.7565	1.158	1.0013	-0.8644	0.7588	-0.4905	0.4356	1.0461	1.5566	-0.1766	0.6883	-0.2431	1.655	1.9286	2.6748	1.3063	0.02681	4.0429	-2.0274	-1.175	-1.2059	-0.4321	-0.09149	-2.0384	-0.2741	-1.2725	-1.3835	-0.004102
-11.1548	0.1822	0.003513	-0.2279	0.6563	0.2766	1.2538	1.1731	1.3364	2.7285	0.3912	1.1089	0.2254	0.2581	2.2	1.1006	1.1512	0.635	1.3289	0.7028	3.0593	0.4565	0.7455	1.2656	1.0423	-0.7593	0.7518	-0.2883	0.4475	1.0308	1.6031	-0.2829	0.969	-0.1964	1.7815	2.1279	2.5188	1.7303	0.1377	4.0741	-1.9333	-1.0816	-1.1188	-0.2524	-0.0108	-2.0378	-0.2909	-1.213	-1.4862	-0.1114
-5.57741	0.2248	0.1895	-0.07987	0.4381	0.3515	1.4823	1.438	1.3694	3.1671	0.4688	1.1033	0.106	0.4843	2.4931	1.0771	1.2496	0.6288	1.3793	0.7841	3.1938	0.4908	0.823	1.061	1.1226	-0.2549	0.6741	-0.1609	0.4703	1.0363	1.6691	-0.3584	1.68	-0.1052	1.7903	2.2668	2.1644	2.1155	0.3924	4.0561	-1.8653	-1.0974	-1.0704	-0.007497	-0.03973	-2.0676	-0.3897	-1.2278	-1.5659	-0.1738
0	0.302	0.347	0.1155	0.3728	0.4381	1.7492	1.7968	1.3361	3.3418	0.6398	1.1889	0.0696	0.5482	2.6727	1.1136	1.3851	0.7669	1.5183	0.9672	3.4208	0.5297	0.9605	0.9976	0.9994	0.6028	0.6235	0.1878	0.6692	1.1208	1.8176	-0.2796	2.2983	0.07479	1.8642	2.5182	2.1681	2.5703	0.6408	4.1338	-1.861	-1.1214	-1.1501	0.1203	-0.005244	-2.1033	-0.4706	-1.133	-1.6108	-0.1242
5.57741	0.6238	0.4896	0.4386	0.4899	0.506	1.9271	2.1123	1.3879	3.3553	0.7344	1.1566	0.151	0.6084	2.7814	1.1948	1.7227	1.0784	1.7431	1.0227	3.5734	0.6058	1.178	1.1547	1.0207	1.2473	1.1112	1.0452	1.0171	1.2053	1.9441	-0.03311	2.5999	0.3936	1.9148	2.8011	2.2763	2.8655	0.7837	4.4006	-1.8325	-1.001	-1.2303	0.1725	0.1154	-2.1462	-0.4855	-1.0687	-1.4544	0.02172
11.1548	1.1665	0.5844	0.6691	0.671	0.5639	2.0429	2.5165	1.5472	3.2614	0.8851	1.1352	0.5305	0.8263	2.9336	1.2297	1.9997	1.2396	2.0799	1.1265	3.7826	0.6475	1.2753	1.5048	1.0591	1.4706	1.6631	1.7514	1.3613	1.3337	1.9641	0.07187	3.1006	1.0982	2.0643	3.2206	2.7089	3.1471	0.9128	4.1501	-1.7356	-0.6297	-1.1607	0.2739	0.2332	-2.1272	-0.5694	-1.1458	-1.345	0.05709
16.7322	1.6548	0.642	0.9684	0.9546	0.661	2.1049	2.8836	1.6637	3.2518	0.9767	1.1607	0.9637	1.2702	3.1857	1.306	2.1552	1.3198	2.5161	1.2805	4.3327	0.9319	1.4685	1.7835	1.304	1.604	2.1155	2.2408	1.6981	1.5921	1.9963	0.186	3.2719	1.7811	2.1575	3.5853	3.1183	3.3648	1.1795	3.9086	-1.647	-0.2374	-1.1271	0.4337	0.3905	-1.9644	-0.5993	-1.0886	-1.1915	0.1474
22.3096	2.3308	0.9974	1.2277	1.2426	0.8016	2.3905	3.3415	1.6946	3.4388	1.115	1.3023	1.4519	1.7756	3.2305	1.5281	2.323	1.3605	3.0059	1.5224	4.8089	1.4398	1.6902	1.9623	1.4036	1.8985	2.436	2.7097	1.9816	1.8998	1.9659	0.64	3.6115	2.3966	2.3467	4.0202	3.5932	3.4642	1.6139	3.8722	-1.7656	0.0941	-1.0939	0.7584	0.4751	-1.924	-0.6262	-1.0318	-1.0777	0.3003
27.887	2.8169	1.7019	1.4457	1.6635	1.0421	2.8315	3.9102	1.7754	3.6165	1.3525	1.5609	1.8132	2.3505	3.6532	1.9723	2.5096	1.5285	3.4013	1.6621	5.009	2.0841	2.0111	2.2138	1.5371	2.1423	2.5984	3.1748	2.2359	2.1785	2.1904	0.9947	4.0014	3.0128	2.7499	4.2412	3.8008	3.5546	1.8444	4.4571	-1.7299	0.2598	-1.0416	1.0233	0.4895	-1.8858	-0.8102	-0.7042	-0.9547	0.584
33.4645	3.4428	2.3307	1.8432	1.9812	1.2769	3.2659	4.2979	2.0839	3.8994	1.7536	2.0302	2.3664	2.8777	4.3805	2.3694	2.8109	1.7717	3.7544	1.9768	5.3029	3.2309	2.7306	2.6357	1.9869	2.4556	2.8803	3.7044	2.4749	2.5786	2.9281	1.5691	4.4522	3.633	3.2421	4.538	4.2506	3.7258	2.2694	4.7669	-1.6307	0.3934	-1.0657	1.3347	0.4714	-1.8229	-0.9071	-0.3108	-0.8324	0.7694
39.0419	4.5449	3.2442	2.3532	2.3248	1.8833	3.8858	4.7298	2.5444	4.7174	2.183	2.532	2.9887	3.2967	4.8628	2.9878	3.085	2.1348	4.0419	2.536	5.6292	4.1991	3.548	3.1458	2.6492	2.7717	3.1498	4.3487	3.0846	2.8537	3.7337	2.2281	4.7419	4.28	3.7266	4.9625	4.7308	4.0071	2.8758	4.9122	-1.615	0.6994	-1.0787	1.8288	0.5114	-1.8637	-0.9193	-0.0176	-0.7644	0.9636
44.6193	5.4659	3.9611	3.0217	3.1675	2.6855	4.3693	5.4173	3.1536	5.2663	2.7208	3.3088	3.5045	3.9013	5.1687	3.8477	3.4793	2.9352	4.6844	3.1135	5.9474	5.1636	4.3756	3.9287	3.5817	2.8062	3.5411	5.3859	3.8474	3.216	5.2618	3.0219	5.0439	4.951	4.2216	5.4128	5.1966	4.677	3.5183	5.1893	-1.4304	1.0503	-0.9972	1.9317	0.5728	-1.7093	-1.0033	0.1604	-0.5636	1.1858
50.1967	6.6315	4.5848	4.3203	3.9898	3.5307	5.4664	6.3646	4.0156	5.9069	3.0791	4.3191	4.2188	4.3973	6.0319	5.063	4.3278	4.7103	5.2805	3.8647	6.2529	5.6495	5.6113	5.1065	4.6851	2.6499	4.2189	6.6155	5.1438	4.0728	6.6833	4.0389	5.5419	6.5288	4.8416	5.7733	5.5173	5.6948	4.4921	5.6317	-1.4462	1.5406	-1.017	1.9848	0.5122	-1.6295	-1.1903	0.237	-0.4245	1.5525
55.7741	8.4043	5.4288	6.236	5.2451	5.4154	7.1198	8.8521	5.5137	7.3193	3.9982	6.018	5.2349	5.0906	7.5815	7.0026	5.6049	6.3411	5.8366	5.3568	6.564	6.5557	6.8249	7.2227	6.2159	4.2274	4.9448	7.5021	6.2936	5.5004	7.9777	4.9711	6.1084	7.8489	5.7416	6.3647	5.9747	6.5065	5.6723	6.2172	-1.5235	2.0585	-1.2989	2.0401	0.09055	-1.6773	-1.4685	0.1825	-0.2508	1.8566
61.3515	10.8222	6.4414	8.9603	6.7709	7.6279	9.4891	11.1804	8.0185	9.618	6.7248	9.2614	6.3057	6.0529	11.0422	10.6437	8.5239	9.8058	6.7464	7.8761	7.0958	7.4575	9.3075	9.4367	8.1708	6.3588	5.8953	8.6633	8.8927	6.8509	8.826	7.3642	6.9792	9.2453	7.1055	7.3617	7.4043	7.3806	7.342	7.9225	-1.7372	2.4528	-1.7448	1.9636	-0.3084	-1.8056	-1.6448	0.04637	-0.4065	1.7894
66.9289	13.9398	9.2464	12.3079	8.8824	10.9925	12.5473	13.2644	10.573	12.391	9.6215	13.5927	7.8611	8.4358	16.2226	14.1397	11.8995	13.1411	8.542	12.0147	8.0658	8.8212	12.2606	11.9317	12.2037	8.7858	7.7006	9.4056	11.694	8.7157	10.5378	11.3563	7.8378	12.1877	10.0627	9.2864	8.7681	8.2192	9.1257	11.8559	-1.8184	2.1443	-2.072	1.6351	-0.8401	-1.9593	-1.7624	-0.1009	-0.576	1.8002
72.5063	17.3329	13.7634	15.0217	11.7216	14.6551	15.9415	15.7002	14.1543	15.1566	12.9778	17.6128	10.6566	12.2328	19.5358	17.7649	15.4571	16.3328	11.1785	15.4701	10.8228	10.418	14.519	14.6051	15.3541	11.6162	10.2553	11.1932	14.6723	10.6318	12.6331	14.7223	9.0123	14.7183	12.9745	12.8489	11.7967	9.361	11.4536	14.9368	-1.8143	1.4678	-2.2073	1.2891	-1.2287	-2.1497	-2.1468	-0.7391	-0.7537	1.6532
78.0837	19.8633	17.4422	17.8209	14.7513	18.4728	18.5515	18.5888	17.1604	17.8134	15.6427	20.9906	14.1666	15.8578	23.4798	21.4176	19.2281	20.0048	13.5169	18.6574	14.4559	14.6627	17.9279	18.2819	17.4319	14.1002	13.5051	12.4409	18.7785	13.2994	15.7191	17.7487	11.2307	18.2569	15.8626	15.2474	14.5888	10.6007	13.8833	17.5541	-1.5376	1.0393	-2.454	1.0903	-1.6244	-2.2202	-2.5082	-1.1242	-0.9907	1.4779
83.6612	22.569	21.0216	20.7364	17.4888	21.7646	21.5494	21.3952	20.2578	20.8815	18.5017	24.8692	16.7648	19.1565	27.5534	24.7337	22.7022	23.2773	15.9415	22.4991	18.691	17.9573	20.9438	21.338	20.0331	16.3044	17.4434	14.2192	21.4205	14.9534	18.1477	21.178	13.9302	20.9205	18.2191	18.7214	17.7712	11.6912	15.9391	20.7606	-1.4117	1.0587	-2.2635	0.8141	-1.7435	-2.1131	-2.4992	-1.4846	-1.1829	1.5335
89.2386	25.5315	24.4835	24.3786	21.8624	24.4955	24.6953	24.341	23.5351	23.9214	22.2582	28.8288	20.2997	22.1605	31.7368	27.5783	26.5689	26.7023	18.4529	25.4174	23.0951	21.1056	24.446	24.4662	22.7162	18.0963	20.6607	16.0565	25.0602	16.9984	21.3874	23.9923	15.877	23.5872	20.7971	21.5775	20.4625	14.0206	19.1266	24.2005	-1.1905	1.4565	-1.9967	0.6196	-1.7031	-2.1316	-2.1954	-1.4851	-0.6871	1.3961
94.816	29.0904	27.8914	28.2116	25.3551	28.3104	27.5726	27.931	26.9205	26.4711	25.4989	32.7956	23.7756	25.3492	35.3163	31.1606	30.2085	29.7639	20.7243	28.4276	26.9026	24.1151	28.2428	26.8718	25.2218	20.7414	23.9539	18.0721	28.1503	19.0295	24.0903	27.923	18.4711	27.208	23.5192	24.135	23.5506	16.4053	21.6104	28.8459	-0.5157	1.9272	-1.8603	0.4252	-1.9128	-1.8778	-1.5959	-1.083	0.0557	1.2693
100.393	33.0901	31.6147	32.0203	29.839	31.557	31.3379	30.8702	30.5423	29.4974	28.6866	37.1866	27.3652	28.7955	38.7763	34.3483	34.4865	34.3974	23.164	31.6419	30.195	26.6453	31.161	29.6454	28.2307	22.3339	26.5302	19.5512	31.3691	21.3259	26.9385	30.5079	21.1734	29.5138	25.6475	26.3904	26.757	18.9721	23.9201	31.7115	0.1913	2.0951	-1.5003	0.2142	-1.7934	-1.5626	-0.9055	-0.9127	1.0072	1.0977
105.971	37.1279	35.4512	35.9586	34.765	34.2537	35.3614	34.6512	33.9692	32.26	32.5144	41.1147	30.873	32.4151	42.3907	38.1229	38.1191	37.8845	26.4131	34.5496	33.7704	28.6309	34.3555	33.1196	31.2032	24.8681	29.3562	21.5157	33.7869	24.541	29.0047	33.102	23.5958	31.5077	27.9772	27.9873	29.8783	21.2553	26.7407	34.8837	1.4622	2.4732	-1.1294	0.003069	-1.4383	-1.1328	-0.1106	-0.7354	1.7191	1.1197
111.548	39.6702	39.797	39.834	39.5045	38.1069	38.8155	37.6282	37.0662	35.0144	36.681	44.3347	34.5996	35.819	44.8812	41.5547	41.5572	42.9161	29.0088	37.8911	37.6479	30.6851	38.2393	35.9133	34.9923	27.6507	32.0387	23.7423	37.4422	27.2115	31.3798	35.8677	25.9776	33.8507	31.105	29.9328	32.5803	23.8357	29.2568	38.7497	2.944	3.3214	-0.8931	-0.02084	-1.0895	-0.6139	0.4282	-0.3257	2.4314	0.8667
117.126	41.3732	42.9755	43.8272	44.103	41.4802	42.801	40.5455	40.671	36.5538	40.7133	48.8658	37.4345	37.8349	48.7779	44.2755	45.4205	46.0211	31.9862	39.9285	40.9531	34.116	42.4787	39.1456	38.3861	29.9086	35.3794	25.92	39.9013	29.7298	33.3725	39.5718	28.2027	36.2147	34.8432	32.755	35.4571	27.0596	32.5506	41.9782	6.0488	3.89	-0.5045	0.3732	-0.5438	0.0763	1.1671	0.138	3.284	0.6552
122.703	42.4099	45.7399	47.3706	48.6477	44.8421	46.3182	43.0568	44.0517	38.6543	44.0921	52.058	40.0781	39.8735	53.0365	46.8407	49.4374	50.2647	34.151	43.2981	44.6572	36.1228	46.3182	41.9143	42.5553	31.5307	38.4199	27.2587	43.3256	32.4849	35.0197	42.4265	30.606	39.0682	37.8874	34.7092	37.4361	30.5639	34.8787	45.3737	10.0003	4.75	0.4112	1.2929	-0.2686	0.5273	1.8571	1.1823	5.0691	1.0631
128.28	43.4116	48.9947	50.111	52.3097	48.1674	50.0796	45.4198	46.5518	40.2205	48.2017	55.5944	42.6485	41.4827	56.3416	49.7151	52.1266	52.2808	36.343	46.8917	47.4061	38.4317	50.0306	43.276	46.8952	32.6976	41.4929	28.77	45.0883	34.931	37.3407	44.5496	32.8988	42.0618	40.2175	35.6435	40.1205	32.4297	36.9764	47.4319	14.0514	5.2381	1.6968	2.0057	0.1182	1.3884	3.7216	2.6212	7.6086	1.2347
133.858	44.3039	51.0559	53.4237	55.7013	50.6501	53.4395	47.4882	47.379	41.8034	50.9906	58.9964	44.2865	42.0569	59.237	51.5263	54.7285	54.2463	39.5551	49.9912	50.2957	40.0898	52.9723	45.7156	51.2894	33.202	44.2445	29.2738	46.6826	35.823	40.8761	46.1663	35.8388	44.6172	42.0169	36.9301	43.3644	35.0524	39.7005	49.5461	17.7099	7.0735	2.5161	3.0213	1.1109	2.4044	5.7764	4.6499	10.8339	1.466
139.435	45.5659	52.4267	55.252	57.7614	52.439	56.0336	48.2116	48.4664	42.9359	55.8891	60.9824	45.9603	42.8615	61.3448	54.9259	57.797	55.337	42.4457	52.3995	52.7078	42.2963	55.8946	47.6498	54.3453	35.3799	46.8425	29.5153	48.5507	36.5595	42.845	51.4451	38.6993	45.6775	44.4966	36.9323	44.7171	36.9	41.4279	50.7238	19.9568	9.2015	3.5823	5.452	2.2836	3.2818	9.1559	8.8561	13.1554	2.0586
145.013	46.7208	53.584	57.5224	58.2075	55.3193	57.7819	49.0556	49.4633	44.6174	59.0757	62.5906	46.4336	44.1971	63.0268	56.1005	60.6291	55.9391	44.5103	53.7177	54.5347	43.8787	58.7851	49.4413	56.6993	37.6107	49.462	30.2724	49.7497	38.1315	43.8676	52.7598	40.0499	46.6733	46.5527	36.7636	46.1593	40.9219	44.2092	52.7726	22.8092	12.6489	4.9242	10.2646	4.6318	4.9654	13.0511	11.8735	15.7305	3.174
150.59	47.6383	55.0783	59.9482	59.0632	56.7535	58.4081	49.6446	49.9089	45.8335	61.246	63.6025	46.6329	46.0341	65.3642	56.3403	61.6936	57.0099	46.2329	53.8334	57.2923	44.7033	61.5094	51.688	57.8573	38.6017	51.1202	31.5478	50.0432	39.5972	44.7717	54.1462	41.9659	47.3048	47.7829	37.111	46.1619	42.1597	48.2526	53.5268	25.5078	16.4677	6.2435	14.2921	6.674	7.6876	16.9975	15.1647	17.3767	4.6528
156.167	48.0018	56.3256	60.7078	59.3397	57.7922	59.725	49.6544	51.2218	47.263	63.2887	64.4995	46.9948	47.6778	66.7487	56.3509	62.5807	57.2952	47.407	53.8602	59.3245	46.4195	62.0995	52.8778	58.6669	40.6374	53.1991	32.9939	49.9789	41.1631	46.492	56.2462	43.7302	48.5797	48.7368	37.4096	46.5358	44.1034	49.7446	54.6212	28.7792	18.2042	8.2157	17.0325	10.4559	9.9335	20.8483	17.4959	18.751	5.9924
161.745	49.4557	57.5593	61.8998	59.8056	58.2938	60.7465	49.783	52.7511	48.8133	64.9278	66.4142	48.0411	48.6676	68.5517	56.5569	65.5259	57.758	49.281	53.8898	60.3241	49.5176	62.6273	53.2219	58.7819	42.2176	54.5601	34.3767	49.5396	42.1035	48.511	57.345	45.3603	49.069	49.6955	37.577	47.1848	44.8312	50.8497	55.3249	29.394	19.8444	10.4163	18.6176	13.9806	13.1914	23.7718	19.3088	21.186	6.9496
167.322	50.1263	58.0867	62.3194	59.922	59.493	61.5451	50.8909	53.3416	49.5459	66.652	67.2828	48.736	49.8965	70.1158	56.5823	66.2455	57.9336	49.7451	54.3616	62.3864	50.3064	63.2945	54.4135	59.4459	44.2509	55.3032	36.5069	49.7825	43.7161	49.4204	57.8133	47.8374	49.4176	50.7663	37.813	47.7982	46.8497	52.381	56.075	30.0168	23.9647	12.8603	21.2442	15.5058	15.3464	26.5363	23.0936	23.5311	8.0862
172.9	51.3865	58.1379	62.6462	60.2162	61.3302	61.3273	51.5552	54.3627	50.7927	69.0536	68.4356	49.0924	52.1882	71.6703	56.499	67.1063	58.1511	49.8947	55.0319	64.6142	51.4943	64.2343	55.3977	59.8761	46.1774	56.8117	37.4264	49.2726	45.6745	50.0828	57.7453	48.7962	49.5006	51.606	38.2171	47.818	48.0285	53.7937	57.8582	33.1646	25.8087	15.4137	23.853	16.4116	18.7785	28.96	25.0316	26.1725	9.1624
178.477	52.2828	58.2096	63.2101	60.0986	62.84	61.2508	52.1578	55.7131	51.4851	69.9264	69.2733	50.092	53.2354	71.9627	56.4344	67.5496	58.0838	49.798	56.7912	65.657	52.7158	66.1543	56.0835	60.6894	47.9687	57.5127	40.5962	49.1413	47.7156	50.3877	57.3521	49.9046	49.7333	52.6828	39.6287	48.3264	48.647	56.598	58.8528	33.9933	26.9348	16.8104	26.6919	17.414	21.4974	29.5533	26.5288	26.8198	10.3796
184.055	52.6792	58.2174	63.5831	59.8194	64.6284	61.3633	53.5151	55.7868	52.0117	70.6773	70.1041	50.8472	53.8918	72.2268	57.8101	67.8392	58.0843	50.8664	57.4856	67.1927	53.5894	67.0868	56.557	61.1975	48.166	58.2812	41.4853	48.8976	48.5589	50.7063	58.774	51.0637	51.6173	54.4106	42.9952	50.0494	49.1513	57.0361	62.2089	34.6229	28.4237	19.0656	29.1721	18.2467	23.1357	31.4197	29.2234	28.3264	12.9296
189.632	52.8295	58.2	63.5694	59.6495	65.3754	61.2852	54.1132	56.2862	52.0701	71.8206	70.4266	51.384	54.3283	72.3449	59.0094	67.8671	57.7447	51.2546	58.9654	68.1623	54.1357	67.3087	56.6292	61.4091	48.4021	59.0699	42.6327	49.1433	49.8416	50.3728	59.4289	52.6688	52.6877	55.1106	43.9391	50.4464	50.7258	58.0242	63.6745	35.854	31.3394	20.5683	30.2933	19.6886	25.2772	32.6456	29.7611	29.9483	14.1284
195.209	53.0709	57.8936	63.5486	58.9907	65.8536	61.1287	54.1124	56.7514	52.0806	72.3802	70.8827	51.6025	55.3402	72.4958	59.5184	67.8538	57.7093	51.0373	59.6116	69.8652	54.271	67.7025	56.7702	61.7772	48.624	60.5361	45.3997	49.3709	52.2937	50.4965	59.9085	54.1835	52.8574	55.3798	45.1417	54.355	51.4614	59.5969	64.5211	36.3833	32.5681	21.7729	31.1222	20.1243	25.9558	33.3589	30.1826	31.1181	14.873
200.787	52.8392	57.3356	63.3526	59.4892	66.197	61.2783	54.0828	57.5899	52.663	72.7049	71.6685	52.0835	56.0611	72.8988	59.766	67.607	57.4543	50.8236	59.831	70.4912	55.2997	68.1524	57.3123	62.8369	48.8804	62.5234	46.3272	50.3266	52.9023	50.2798	59.9871	54.756	52.8973	55.6577	45.6141	55.3644	52.6623	60.8628	65.7458	37.5042	34.0246	23.2275	31.1667	20.4872	26.362	33.9573	30.85	33.2169	15.7313
206.364	52.5303	57.9441	63.2756	59.581	66.5794	61.397	54.6815	58.0791	52.9569	73.0098	72.6042	52.2459	56.5359	74.6465	60.2165	67.8977		50.8977	60.1495	71.0462	55.8242	68.0183	58.5756	63.5451	49.3183	63.0085	47.4679	50.7677	53.9393	50.7107	60.399	54.8692	54.3489	56.5913	45.9406	56.312	52.8786	62.2825	66.5434	38.2583	36.1192	24.2356	31.1192	21.0844	26.7595	34.7832	31.23	33.9053	16.5139
211.942	52.6009	57.8189	62.6837	59.4415	66.9738	60.7764	55.4504	59.0864	53.9363	73.3555	73.9119	52.4373	59.0432	75.5075	61.083	67.6846		50.8367	60.907	71.4053	55.9538	68.0674	61.2092	63.2816	49.7437	65.45	48.2213	50.9412	55.1818	51.7492	60.6929	54.9884	55.2858	57.3683	46.8109	57.1092	55.5436	63.2182	67.2346	38.884	36.6747	25.6366	32.1678	22.1661	27.7066	34.9743	31.4786	33.8823	17.182
217.519	53.0278	57.5365	62.4255	59.1543	66.7493	60.1141	55.4765	59.2494	54.9106	73.9802	74.4042	52.4446		74.9597	61.6237	67.7551		50.6661	61.5412	71.6108	56.5179	68.1311	61.4273	63.4023	50.4373	66.0525	48.8377	51.0355	55.6138	54.8838	61.0229	55.0555	56.2912	58.1996	47.2199	57.579	56.3484	63.9349	69.2799	39.0351	36.7436	26.8287	33.0428	23.9266	28.5407	35.507	31.9636	33.9261	17.8181
223.096	53.5026	57.5689	62.49	59.0868	66.811	59.2997	55.6644	58.8779	55.5898	74.9258	74.005	53.2313		75.7016	61.6666	67.7684		50.913	62.5721	72.1248	57.1572	68.323	61.9057	62.7918	51.2275	66.4239	50.7371	51.2828	56.1779	57.3696	61.3725	55.2297	56.9986	59.2469	47.8459	58.8892	56.6013	64.6438	70.0971	39.1464	37.3276	27.6973	33.294	24.5637	30.8556	36.588	32.8327	33.7342	18.5401
228.674	53.8506	57.7378	62.4159	59.1689	68.589	59.2312	56.3073	58.6223	55.7223	75.5528	73.7319	53.6204		76.5772	61.6002	68.0254		50.535	63.5195	72.869	58.0995	68.5787	63.2348	63.385	51.6406	68.5597	51.3486	51.7066	56.8796	58.9242	63.1794	56.7805	57.6752	59.72	48.5781	59.4867	57.1479	65.0771	71.3279	39.2675	37.7505	28.3154	33.361	24.5701	31.3315	37.5409	33.7027	33.7425	19.2851
234.251	54.1379	58.0745	62.3341	59.4625	69.6618	59.2492		58.4373	56.1852	76.0115	74.4253			77.4756				50.5902	64.6943	73.3142	58.4725	68.7753		63.7968		70.5385	51.932	51.5417	57.6953	58.9672		57.6093	57.8297	59.9611	48.7188	59.8981	57.4202	65.4193	72.276	39.9051	37.7977	28.9114	33.4928	25.0192	31.6295		34.4729	34.257	19.7357
239.829	54.5017		63.2306	59.1221	71.5082	59.1628		58.473	56.5023	75.508	74.4997							50.4642	65.1347	73.9291	58.5299	69.021				71.2665	52.4395	51.081	58.1411	59.9959		57.9499	58.1026	60.1412	49.2673	60.317	57.4054	65.7712	73.9729	40.5725		29.3969	34.2787	25.5471	32.1007		35.0188	34.8712	23.0843
245.406			63.4738	58.0827	72.8533	58.799			55.9511	75.508	74.6347							52.3098	65.7191	74.311	60.8245	69.1877					53.1308	51.126	60.3115	60.3373		58.4402	58.6016	60.424	49.3826	60.6838	57.3188	66.1342				29.7117	35.1429	25.9753	32.4646			35.5582	23.0843
250.983			63.6172	56.7667		58.4832			55.9115		74.6425									74.5267		68.9751					55.0506	51.389	60.9727	61.2116		59.3506	59.0635	60.2766	49.5142	60.7979	57.2428	66.9181				30.1965	37.1015		32.8358			36.4639
256.561
262.138
267.716
273.293
278.87
284.448
290.025
295.603
301.18
306.758
312.335
317.912
323.49
329.067
334.645
340.222
345.799
351.377
356.954
362.532
368.109
373.686
379.264
384.841
390.419
395.996
401.574
407.151
412.728
418.306
423.883
429.461
435.038
440.615
446.193
451.77
457.348
462.925
468.502
474.08
479.657
485.235
490.812
496.389
501.967
507.544
513.122
518.699
524.277
529.854
535.431
541.009
546.586
[truncated: 29 more columns]

## Sheet: Figure 2a
	Ring closure velocity	Time lag	Normalized time lag	Peak eccentricity
embryo 1	0.788455	83.6612	48.3729	36.7262
embryo 2	0.731862	27.887	53.0646	43.9824
embryo 3	0.695808	94.816	69.8545	53.7046
embryo 4	0.817734	94.816	63.8517	52.68
embryo 5	0.665142	100.393	59.3563	50.6875
embryo 6	0.692661	122.703	65.6753	52.8165
embryo 7	0.711754	117.126	59.5462	41.7118
embryo 8	0.68883	94.816	49.9445	43.9306
embryo 9	0.644189	122.703	46.7078	33.5852
embryo 10	0.679194	100.393	75.7629	59.8912
embryo 11	0.719348	100.393	72.2178	57.9527
embryo 12	0.688248	5.57741	38.3864	34.5612
embryo 13	0.684111	27.887	38.1557	31.2502
embryo 14	0.674851	161.745	79.0424	63.9037
embryo 15	0.6463	100.393	57.6749	50.7471
embryo 16	0.648368	128.28	68.7081	57.4509
embryo 17	0.753573	78.0837	58.8418	47.2841
embryo 18	0.59337	44.6193	46.3326	36.1463
embryo 19	0.645088	78.0837	50.3709	46.1378
embryo 20	0.658807	100.393	55.1165	53.6102
embryo 21	0.656882	33.4645	32.9733	27.6863
embryo 22	0.666641	122.703	74.3626	59.9892
embryo 23	0.691934	78.0837	50.1696	36.3117
embryo 24	0.730503	83.6612	65.1891	48.6264
embryo 25	0.629137	39.0419	31.5806	20.7505
embryo 26	0.616338	33.4645	51.5636	43.8376
embryo 27	0.622909	72.5063	38.2164	19.4189
embryo 28	0.641315	89.2386	50.0763	41.2177
embryo 29	0.562705	27.887	34.5228	26.0972
embryo 30	0.510659	100.393	45.5705	37.7057
embryo 31	0.657083	50.1967	47.6427	42.6922
embryo 32	0.445273	50.1967	49.6694	42.2163
embryo 33	0.546901	105.971	48.8047	39.656
embryo 34	0.633146	50.1967	52.9697	40.9516
embryo 35	0.537967	133.858	39.006	31.6211
embryo 36	0.634017	111.548	45.9702	36.8279
embryo 37	0.545476	72.5063	33.4658	31.6437
embryo 38	0.59657	72.5063	46.5824	39.2047
embryo 39	0.593867	161.745	46.3714	49.0956

## Sheet: Figure 2d
Peak eccentricity														Normalized time lag
control	ani-1(RNAi)	pod-1(RNAi)	let-502(RNAi)	mlc-4(RNAi)	nop-1(it142)	nop-1(it142);ani-1(RNAi)	act-2(or295)	rga-3(RNAi)	unc-59(RNAi)	unc-59(RNAi);nop-1	ect-26hr	cyk-1	arx-2	control	let-502(RNAi)	ani-1(RNAi)	pod-1(RNAi)	mlc-4(RNAi)	nop-1(it142)	nop-1(it142);ani-1(RNAi)	act-2(or295)	unc-59	unc-59;nop-1	rga-3(RNAi)	ect2-6hr	arx-2	cyk-1
36.7262	20.536	20.7577	39.9006	23.4689	40.4539	35.6976	34.1459	47.7639	20.763	26.146	6.4206	43.3411	49.421	48.3729	54.8964	27.8771	33.9379	28.5491	48.8139	40.2227	49.2556	27.1867	26.4335	59.4958	6.79784	61.0673	52.6068
43.9824	27.5245	18.7726	54.7668	32.4717	32.055	48.2076	50.9772	25.0516	14.31	39.6912	8.673	33.266	36.6718	53.0646	64.4115	45.5049	26.9695	42.8072	41.9909	59.6396	61.8029	13.3616	47.6673	11.1606	9.78686	45.2284	44.937
53.7046	23.809	16.4631	55.9534	48.1517	20.8155	44.4583	20.0167	43.7514	17.732	32.2849	15.8309	42.7285	60.6981	69.8545	67.0932	33.502	22.9705	22.6013	31.5637	56.4514	24.9373	26.5124	45.7254	49.4988	26.039	77.888	53.0972
52.68	25.9782	14.6875	83.9106	24.9569	45.3548	37.9433	29.1877	49.7245	39.4895	30.0705	16.7715	22.1815	32.9631	63.8517	134.899	30.4479	11.4991	29.918	50.7912	53.6864	15.4329	48.1562	35.0563	56.5834	25.1581	47.1331	31.9168
50.6875	29.9476	23.9935	80.0068	38.4192	41.0719	38.5005	30.9934	31.1884	20.4573	24.927	13.5633	69.2108	57.4444	59.3563	108.881	37.6273	35.0279	38.3781	44.4927	47.1468	50.9621	29.9108	30.6237	34.6546	23.1035	64.6963	84.6185
52.8165	9.8869	16.2944	64.4405	29.5284	25.5524	31.4485	45.1214	24.3658	35.8883	48.8317	37.1972	52.8972	35.8401	65.6753	73.4338	12.2671	24.4831	37.8277	36.7102	43.23	56.9869	42.0323	58.1852	27.7189	45.6826	41.5244	62.4858
41.7118	12.5437	17.0465	47.2885	23.7289	40.0425	61.093	25.5763	37.2222	32.9702	14.0017	11.5742	34.3762	40.374	59.5462	60.8639	15.4226	27.9753	29.2536	50.685	67.5361	23.2501	28.0086	25.6133	36.5431	20.7908	46.9096	47.5366
43.9306	17.1179	9.2643	47.0679	27.1495	56.7226	42.8816	25.4857	15.8753	26.7112	28.0945	24.8419			49.9445	62.6195	18.1619	16.988	31.9139	66.0693	50.5569	16.9161	37.2503	38.5367	20.2405	35.6591
33.5852	17.665	16.4061	37.0763	21.003	52.1282	35.8182	37.7269	22.7868	35.7877	27.4348	30.6073			46.7078	47.8908	12.5455	24.0425	28.0309	60.2756	46.5062	50.5416	40.8289	41.6137	28.3591	41.3828
59.8912	40.5087	30.2037	55.4162	15.4721		51.5337	14.2383	23.4098	12.4125	30.5886	16.786			75.7629	68.6421	43.9271	25.2004	22.8881		64.4764	11.1342	17.0901	40.7344	27.8504	26.3432
57.9527	16.9774	27.1726	53.6169	29.7465		24.7649	28.2563	37.3706	12.534	32.0912	15.8796			72.2178	65.0512	23.0512	28.9363	37.8206		41.4532	37.3632	27.1656	40.5279	41.5999	35.2774
34.5612	17.0564	9.787	51.5008	24.3692		20.8875	21.8545	51.5759	32.107	22.0538	24.9677			38.3864	65.0176	20.3467	23.5773	33.7898		23.5276	29.4763	37.8389	26.4263	53.8368	34.5405
31.2502	33.2818	14.701	42.1692	69.3273		34.4297		63.2678	33.704	39.588	20.2392			38.1557	50.9993	36.7043	17.6731	51.4413		44.217		41.2666	43.2434	73.9285	28.1029
63.9037	12.4352	21.0042	45.664	25.9079		46.6715		47.4905	27.3935	26.99	27.5237			79.0424	53.0245	14.9332	34.7062	29.5323		61.3066		43.9956	30.713	48.3392	39.3957
50.7471	10.708	10.3126	48.7499	36.2559		45.2795		48.3089	14.4989	41.6289	25.1433			57.6749	59.2329	17.6826	7.63014	37.3039		55.115		7.09921	52.1885	55.3578	34.741
57.4509	12.1605	24.2197	46.3447	29.3835		56.7862		57.5442	30.2269	26.7667	9.1865			68.7081	58.2862	19.7651	34.7065	31.6242		69.186		34.4289	48.5587	66.5578	6.5926
47.2841	9.4695	16.0632	86.2425			34.2833		38.1673	15.262	42.8187	10.0098			58.8418	93.7678	3.75897	22.6513			41.3786		20.7434	52.9362	45.7674	13.9046
36.1463	31.2656	11.3045	40.9086			48.4581		21.7759	22.1011	35.0478	17.0614			46.3326	51.4131	42.5521	16.0646			57.7457		26.7579	44.879	18.7746	26.0737
46.1378	11.1289		46.8198					39.7327						50.3709	57.4104	3.91413								41.7381	14.9479
53.6102			53.6048					47.6237						55.1165	63.8433									51.1521
27.6863			34.1327					47.2247						32.9733	50.0747									49.4731
59.9892			59.5954					70.431						74.3626	71.2007									96.5886
36.3117			83.2509					48.9109						50.1696	107.035									55.385
48.6264			39.7257					55.5228						65.1891	49.3707									58.766
20.7505														31.5806
43.8376														51.5636
19.4189														38.2164
41.2177														50.0763
26.0972														34.5228
37.7057														45.5705
42.6922														47.6427
42.2163														49.6694
39.656														48.8047
40.9516														52.9697
31.6211														39.006
36.8279														45.9702
31.6437														33.4658
39.2047														46.5824
49.0956														46.3714

## Sheet: Figure 2e
See Fig. 2d data for raw data
	Normalized time lag			Peak eccentricity
	Mean	Standard deviation		Mean	Standard deviation	n
control	52.35	12.49		42.67	10.8	39
ani-1(RNAi)	24.21	13		20	9.171	19
pod-1(RNAi)	24.17	7.968		17.69	5.967	18
let-502(RNAi)	68.31	21.69		54.09	15.2	24
mlc-4(RNAi)	33.36	7.404		31.21	12.72	26
nop-1(it142)	47.93	10.83		39.36	11.69	9
nop-1(it142);ani-1(RNAi)	51.3	11.53		41.06	10.45	18
act-2(or295)	35.67	17.71		30.3	10.46	12
rga-3(RNAi)	46.22	19.07		41.5	14.19	24
unc-59(RNAi)	30.54	11.22		24.69	9.081	18
unc-59(RNAi);nop-1	40.54	9.762		31.61	8.464	18
ect-2	26.02	11.67		18.46	8.41	18
cyk-1	53.89	16.45		42.57	15.2	7
arx-2	54.92	13.29		44.77	11.11	7

## Sheet: Figure 2f
	Time lag			Ring closure velocity
	Mean	Standard deviation		Mean	Standard deviation	n
control	83.95	37.54		42.67	10.8	39
ani-1(RNAi)	37.87	18.08		20	9.171	19
pod-1(RNAi)	84.9	28.02		17.69	5.967	18
let-502(RNAi)	156.6	72.98		54.09	15.2	24
mlc-4(RNAi)	117.8	64.27		31.21	12.72	26
nop-1(it142)	61.35	13.66		39.36	11.69	9
nop-1(it142);ani-1(RNAi)	59.49	14.32		41.06	10.45	18
act-2(or295)	46.01	22.58		30.3	10.46	12
cyk-1	81.27	28.41		44.77	11.11	7
arx-2	74.1	19.51		42.57	15.2	7
ect-2(RNAi)	43.74	20.97		18.46	8.41	18
rga-3(RNAi)	66.46	29.23		41.5	14.19	24
unc-59	50.82	20.14		24.69	9.081	18

## Sheet: Figure 2g
Time lag raw data														Ring closure speed raw data
control	ani-1(RNAi)	pod-1(RNAi)	let-502(RNAi)	mlc-4(RNAi)	nop-1(it142)	nop-1(it142);ani-1(RNAi)	act-2(or295)	arx-2	cyk-1	ect2-6hr	rga-3(RNAi)	unc-59	unc-59(RNAi);nop-1	control	ani-1(RNAi)	pod-1(RNAi)	let-502(RNAi)	mlc-4(RNAi)	nop-1(it142)	nop-1(it142);ani-1(RNAi)	act-2(or295)	cyk-1	arx-2	ect2-6hr	rga-3(RNAi)	unc-59(RNAi)	unc-59;nop-1
83.6612	39.0419	111.548	161.745	94.816	61.3515	55.7741	72.5063	89.2386	83.6612	11.1548	100.393	39.0419	27.887	0.788455	0.714031	0.304244	0.339401	0.301101	0.795643	0.721171	0.679328	0.628808	0.684315	0.609409	0.592626	0.696347	0.947875
27.887	61.3515	105.971	150.59	117.126	61.3515	66.9289	78.0837	50.1967	61.3515	16.7322	16.7322	33.4645	55.7741	0.731862	0.741708	0.254499	0.427727	0.365481	0.684431	0.891089	0.791495	0.732452	0.901024	0.584911	0.667013	0.399279	0.854649
94.816	44.6193	78.0837	117.126	44.6193	39.0419	72.5063	33.4645	105.971	83.6612	44.6193	78.0837	39.0419	50.1967	0.695808	0.750841	0.294178	0.572831	0.506536	0.808458	0.778573	0.745188	0.63467	0.734995	0.583582	0.633919	0.679075	0.910925
94.816	50.1967	44.6193	301.18	100.393	72.5063	61.3515	16.7322	66.9289	50.1967	39.0419	83.6612	66.9289	39.0419	0.817734	0.606572	0.257716	0.447901	0.298008	0.700507	0.875062	0.922347	0.635835	0.704227	0.644388	0.676341	0.719513	0.897915
100.393	61.3515	117.126	334.645	217.519	61.3515	55.7741	61.3515	83.6612	139.435	39.0419	50.1967	50.1967	33.4645	0.665142	0.613306	0.299063	0.325363	0.176436	0.72521	0.845317	0.830658	0.606866	0.773313	0.591763	0.690377	0.595872	0.91511
122.703	22.3096	94.816	217.519	122.703	44.6193	55.7741	72.5063	61.3515	72.5063	89.2386	39.0419	66.9289	66.9289	0.692661	0.549856	0.258217	0.337597	0.308287	0.822743	0.775091	0.785958	0.861798	0.676828	0.511915	0.709978	0.628014	0.869359
117.126	27.887	83.6612	117.126	105.971	55.7741	89.2386	27.887	61.3515	78.0837	39.0419	55.7741	55.7741	33.4645	0.711754	0.553038	0.334388	0.519647	0.276053	0.908755	0.756804	0.833725	0.60879	0.764604	0.532525	0.655198	0.502179	0.765387
94.816	39.0419	55.7741	172.9	66.9289	78.0837	61.3515	27.887			66.9289	33.4645	50.1967	44.6193	0.68883	0.465191	0.304586	0.362172	0.476832	0.846134	0.824053	0.606593			0.532791	0.604837	0.742086	0.863679
122.703	22.3096	72.5063	89.2386	61.3515	78.0837	50.1967	50.1967			66.9289	44.6193	61.3515	50.1967	0.644189	0.562337	0.331592	0.53666	0.456889	0.771935	0.92648	1.00687			0.618309	0.63558	0.665492	0.829013
100.393	61.3515	105.971	206.364	55.7741		72.5063	11.1548			39.0419	39.0419	27.887	50.1967	0.679194	0.715991	0.237805	0.332626	0.410372		0.889251	0.998155			0.674741	0.713347	0.612833	0.811496
100.393	33.4645	117.126	172.9	89.2386		44.6193	50.1967			55.7741	61.3515	44.6193	44.6193	0.719348	0.688825	0.247054	0.376236	0.423815		0.929042	0.744336			0.632506	0.678058	0.608832	0.908305
5.57741	39.0419	94.816	133.858	122.703		27.887	50.1967			55.7741	72.5063	100.393	27.887	0.688248	0.52115	0.248664	0.485722	0.275379		0.843674	0.587216			0.619293	0.742512	0.376907	0.94762
27.887	66.9289	61.3515	89.2386	256.561		44.6193				44.6193	111.548	66.9289	44.6193	0.684111	0.548406	0.288063	0.571494	0.200503		0.990984				0.629837	0.662749	0.616574	0.969164
161.745	22.3096	117.126	133.858	94.816		72.5063				61.3515	78.0837	61.3515	33.4645	0.674851	0.669361	0.296316	0.396125	0.31147		0.845534				0.642131	0.619069	0.717107	0.917779
100.393	27.887	33.4645	184.054	239.829		66.9289				61.3515	78.0837	11.1548	55.7741	0.6463	0.63408	0.228007	0.321822	0.155544		0.823486				0.566261	0.708955	0.636426	0.935712
128.28	39.0419	117.126	100.393	94.816		72.5063				11.1548	89.2386	66.9289	44.6193	0.648368	0.506255	0.296319	0.580578	0.333532		0.954206				0.591009	0.745841	0.51441	1.08829
78.0837	5.57741	66.9289	262.138			44.6193				22.3096	55.7741	33.4645	55.7741	0.753573	0.673963	0.338438	0.357704			0.92737				0.623255	0.820585	0.619864	0.949118
44.6193	50.1967	50.1967	72.5063			55.7741				44.6193	27.887	39.0419	44.6193	0.59337	0.847707	0.320033	0.709084			1.03535				0.58436	0.673238	0.685365	1.00582
78.0837	5.57741		83.6612							22.3096	50.1967			0.645088	0.701783		0.686226							0.670018	0.831491
100.393			100.393								66.9289			0.658807			0.635931								0.764275
33.4645			83.6612								61.3515			0.656882			0.598542								0.806388
122.703			133.858								150.59			0.666641			0.531913								0.641401
78.0837			250.983								66.9289			0.691934			0.426464								0.82752
83.6612			89.2386								83.6612			0.730503			0.553244								0.702428
39.0419														0.629137
33.4645														0.616338
72.5063														0.622909
89.2386														0.641315
27.887														0.562705
100.393														0.510659
50.1967														0.657083
50.1967														0.445273
105.971														0.546901
50.1967														0.633146
133.858														0.537967
111.548														0.634017
72.5063														0.545476
72.5063														0.59657
161.745														0.593867

## Sheet: Figure 4c
	Lead: Leading edge ring ingression velocity
Normalized time	Lead1	Lead2	Lead3	Lead4	Lead5	Lead6	Lead7	Lead8	Lead9	Lead10	Lead11	Lead12	Lead13	Lead14	Lead15	Lead16	Lead17	Lead18	Lead19	Lead20	Lead21	Lead22	Lead23	Lead24	Lead25	Lead26	Lead27	Lead28	Lead29	Lead30	Lead31	Lead32	Lead33	Lead34	Lead35	Lead36	Lead37	Lead38	Lead39	Lag1	Lag2	Lag3	Lag4	Lag5	Lag6	Lag7	Lag8	Lag9	Lag10
-83.3725
-79.7476																-0.01651			-0.01004	-0.01213	0.002335	-0.02136	-0.00523	0.033321	0.037884	0.036425								-0.01454
-76.1227																0.03086			-0.00995	0.004419	0.015376	0.017478	0.019095	0.010688	-0.00719	0.025957								0.026373
-72.4978																0.011963			-0.01427	0.032513	0.028956	0.028813	0.003629	0.01543	-0.00079	0.016059								0.040471
-68.8729																0.000862			0.008856	0.028525	0.010706	0.032782	0.027268	0.001132	-0.03902	-0.02159								0.006287
-65.248																-0.01214			0.022554	0.005281	0.03183	-0.00183	0.000772	-0.01557	-0.02939	-0.00959	0.022939							-0.03496			0.015964
-61.6231																0.011676			0.019759	-0.0007	0.020622	0.025543	0.06481	0.004688	0.077295	-0.03957	0.009592			0.017153				-0.03489			0.030489
-57.9982																-0.01424			0.000736	0.025472	0.027447	0.019669	0.012628	0.016257	0.026675	0.004518	-0.02433			0.017516				-0.01853			0.017047
-54.3733			0.025777			0.006088					0.02707					-0.01698			0.007724	0.013975	0.036519	0.010652	-0.02676	-0.00607	-0.01726	0.03444	0.009039			-0.01033	0.010762			0.045154		0.023334	0.012556		0.037147
-50.7485			0.013939			0.02303	0.028938				0.038135					-0.00853	0.032333		0.034489	0.004257	0.015736	-0.04212	-0.00772	-0.00011	-0.0072	0.027591	0.000695	0.034525		0.033968	0.004859	0.010102		0.03765		0.014119	0.014604		-0.0101			-0.01627			-0.05867
-47.1236	0.005648		-0.0085			-0.01437	0.019849				0.009269					-0.00643	0.074475		-0.02263	-0.01505	-0.01775	-0.02829	0.004329	-0.00853	0.023532	0.008694	-0.02506	0.003233		0.028831	-0.01159	0.019231		0.019184	0.004559	-0.00388	0.012502		-0.00158			-0.03743			-0.05033	-0.00961
-43.4987	0.007203		-0.01735	0.0231		-0.03281	0.018987				0.025076		0.022957	0.002077		0.005155	0.005335	0.052344	-0.02745	-0.04616	-0.03253	-0.02288	-0.03454	-0.00902	-0.03156	0.019184	-0.03862	-0.01816	0.017306	-0.02111	-0.01474	0.00688	0.009714	0.016598	0.006048	0.04877	0.016885	0.017453	0.107455	-0.02879		-0.04629			-0.04462	-0.01527
-39.8738	-0.00928		7.72e-05	0.024915	0.013063	-0.03781	0.005227	0.032136	0.007049	0.021897	0.013742		0.009772	0.069344	0.030088	0.016777	0.006556	0.040399	-0.0155	-0.0229	-0.02475	0.017658	0.021753	-0.01274	-0.03765	0.003593	-0.01342	-0.02054	0.006783	-0.0021	-0.00567	0.002407	0.025062	0.049165	0.029199	0.069032	0.02055	0.003851	0.044153	-0.02718		-0.03145	-0.01766		-0.03973	0.000162
-36.2489	-0.02263	0.0649	-0.01957	-0.00877	0.006535	0.025813	0.015448	0.017783	0.033063	0.010939	0.011227	-0.00224	0.00485	0.073576	0.102533	0.003269	-0.01489	0.04762	0.015251	-0.00056	-0.05012	0.001778	0.020711	-0.02488	-0.0275	-0.03014	0.010454	0.034998	0.011263	0.00194	-0.01855	0.01146	-0.00142	0.059026	0.054859	0.083726	0.009556	-0.01262	0.08757	-0.04158		-0.0353	0.001791	-0.02791	-0.05004	0.017514	-0.03181	-0.00688	-0.01108
-32.624	-0.028	0.027681	-0.01424	0.028076	0.023567	0.042188	0.020298	0.008137	0.032136	0.003557	0.001186	-0.00763	-0.02362	-0.00566	0.047045	0.032064	-0.03181	0.039285	0.047027	-0.00234	-0.04536	0.007616	0.013885	0.012342	-0.01671	0.031184	0.019256	0.026334	0.016616	0.011209	-0.01653	-0.00807	-0.01353	0.048949	0.05723	0.076971	-0.00311	-0.01487	0.052506	-0.03609	-0.06585	-0.05509	-0.04712	-0.01132	-0.03307	-0.003	-0.01541	-0.0203	-0.0028
-28.9991	-0.00117	0.002623	-0.02445	0.009089	0.02231	0.028245	0.017083	0.025202	-0.00323	-0.00656	0.01464	-0.03658	-0.0156	-0.02254	0.004078	0.015736	-0.01782	0.013329	0.024969	0.163894	-0.01627	0.014478	0.021699	0.006704	-0.02063	-0.0088	0.004006	0.009574	0.014658	0.033878	-0.01214	-0.01444	-0.02135	0.03995	0.024825	0.075552	-0.04767	0.012639	0.064703	-0.05529	-0.08042	-0.02136	-0.05015	0.004167	-0.0243	-0.0018	-0.02407	-0.03034	0.000287
-25.3742	0.010706	-0.0183	-0.02545	-0.01336	0.003629	0.015107	-0.00429	0.032729	0.040812	0.001671	0.024609	-0.01915	-0.01211	0.006018	0.021663	-0.01719	0.002515	-0.00681	0.0194	0.05917	-0.00521	0.01058	-0.0049	0.044674	-0.03911	-0.04322	-0.02315	0.008101	0.043686	0.017011	0.016077	0.013221	7.06e-05	0.013706	0.010778	0.033627	0.017586	-0.00301	0.088827	-0.04992	-0.04746	-0.028	-0.00478	-0.01568	-0.0199	0.009583	-0.00769	-0.04334	0.007041
-21.7493	0.021008	-0.02579	-0.0048	0.008047	-0.00984	0.011694	0.023532	0.040884	0.061164	-0.01828	0.016939	0.011748	-0.00233	0.04974	-0.01071	-0.01117	0.012502	0.000826	0.004904	0.02698	-0.00208	-0.00257	-0.01606	0.085163	-0.05317	0.008892	-0.03799	0.00503	0.03025	0.033699	0.026442	0.035728	-0.02042	-0.00437	0.017406	0.014766	0.024268	0.004527	0.100826	-0.05842	-0.01624	-0.0002	-0.02795	-0.00241	0.007652	-0.01045	-0.03145	-0.03458	0.003215
-18.1244	0.030677	-0.03617	0.002461	0.038243	-0.00677	0.011442	0.023927	0.017155	0.03228	0.004884	0.008389	0.036461	-0.00523	0.091486	0.002245	0.018232	0.008928	0.038495	0.037345	0.027555	0.010706	-0.00216	0.016364	0.025076	-0.06919	0.020262	-0.0081	-0.00618	0.026603	0.049704	0.009359	-0.00198	-0.0148	-0.00859	0.035818	0.033717	0.016777	-0.00191	0.122508	-0.01802	0.01931	0.009359	0.008389	0.02346	-0.00535	-0.00758	-0.0205	-0.02168	0.026424
-14.4996	-0.00414	-0.02655	0.011856	0.027214	-0.00719	0.037471	0.025974	0.016957	0.083887	0.007113	0.01658	0.041893	0.008374	0.055829	-0.00129	-0.0083	0.02028	0.002712	-0.01671	0.088845	0.008946	0.012269	0.017963	-0.01509	-0.02725	0.037201	0.001383	0.012305	0.014029	0.02804	-0.00399	0.022562	-0.01574	-0.02849	0.058775	0.008101	0.038171	0.001768	0.025777	-0.00199	0.009143	0.001419	0.01085	0.011065	-0.00419	-0.0109	-0.02524	-0.04861	0.014088
-10.8747	0.013174	-0.00369	0.010652	0.009556	0.005101	0.060428	-0.0034	0.036698	0.11543	0.025489	-1.8e-05	0.021394	0.029369	0.046129	0.005838	0.016813	0.016041	-0.00101	-0.04002	0.090444	-0.00745	0.011784	0.012933	0.0164	0.03677	0.031345	0.005209	-0.01098	0.006718	0.040201	-0.016	0.026531	0.00873	0.018556	0.046937	0.002641	0.038477	-0.00301	0.006431	-0.01186	0.007778	0.02901	0.046291	0.014731	-0.00693	-0.00467	-0.02976	-0.02668	-0.01488
-7.24978	0.009538	0.01593	0.008658	-0.02822	-0.00072	0.048716	0.019149	0.012377	0.087534	0.019562	-0.00765	-0.00541	0.029923	0.02919	-0.00379	0.035261	-0.00038	0.011514	0.00106	0.019741	-0.01374	-0.00198	0.019328	0.007365	0.018879	-0.00126	0.036321	0.002138	-0.00275	0.008353	-0.01909	0.050422	0.008389	0.022723	0.0358	-0.02802	0.076163	0.019919	0.005604	0.016903	0.016777	0.015646	0.03228	0.014494	0.000108	-0.00302	0.010688	-0.01845	-0.01927
-3.62489	0.007652	0.033409	0.026591	-0.0392	0.013454	0.041045	0.047584	0.005928	0.078786	0.013939	-0.00101	-0.02145	0.040632	0.05265	-0.00422	0.017676	-0.00111	0.009053	0.014604	0.02416	0.006161	0.013921	-0.03675	0.014424	0.090605	-0.01396	0.022885	0.004096	0.000988	0.011856	-0.01356	0.127717	0.016382	0.001581	0.024951	-0.06366	0.069193	0.045752	-0.00323	0.012215	-0.00284	0.008694	0.043992	-0.0052	-0.00535	-0.01775	-0.00266	-0.01432	-0.01121
0	0.013867	0.028292	0.035094	-0.01173	0.015556	0.047943	0.064451	-0.00598	0.031381	0.030717	0.015376	-0.00654	0.011478	0.032262	0.006556	0.02434	0.024807	0.024969	0.03289	0.040776	0.006988	0.024699	-0.01139	-0.02213	0.154069	-0.00909	0.062637	0.035728	0.015179	0.026675	0.014155	0.111065	0.032332	0.013275	0.045159	0.000665	0.081696	0.04462	0.013957	0.000772	-0.00431	-0.01432	0.022956	0.006195	-0.00641	-0.01453	0.017029	-0.00807	0.00891
3.62489	0.057805	0.025615	0.058038	0.021035	0.012197	0.031956	0.056673	0.009305	0.002425	0.016993	-0.0058	0.014622	0.010814	0.019526	0.014586	0.060643	0.055955	0.040381	0.009969	0.027412	0.01367	0.03907	0.02822	0.003826	0.115772	0.087606	0.154015	0.062493	0.015179	0.022723	0.044277	0.054176	0.057268	0.009089	0.050817	0.019436	0.053027	0.025669	0.047925	0.005119	0.021627	-0.01441	0.009377	0.021671	-0.00771	-0.00268	0.01155	0.028094	0.026212
7.24978	0.097485	0.017029	0.041405	0.032531	0.010401	0.020801	0.072606	0.028615	-0.01687	0.02707	-0.00384	0.06817	0.039141	0.02734	0.006269	0.049757	0.028956	0.060499	0.018646	0.037579	0.007491	0.017478	0.062888	0.006898	0.040111	0.099138	0.126855	0.061829	0.023064	0.003593	0.018858	0.089941	0.126567	0.026855	0.075355	0.077708	0.050584	0.02319	-0.045	0.017406	0.066697	0.012502	0.018214	0.02116	0.003413	-0.01507	-0.01385	0.019652	0.006354
10.8747	0.087713	0.010347	0.053763	0.050943	0.017442	0.011137	0.065942	0.020927	-0.00172	0.016454	0.004581	0.077816	0.079738	0.045285	0.013706	0.027932	0.014406	0.078355	0.027663	0.098814	0.051087	0.034705	0.050063	0.043991	0.023963	0.081265	0.087911	0.060499	0.046416	0.005784	0.020501	0.030771	0.122669	0.016742	0.065511	0.073541	0.039105	0.047907	-0.04338	0.015915	0.070469	0.006036	0.028705	0.028256	0.029244	-0.00537	0.010275	0.027573	0.016222
14.4996	0.12143	0.06384	0.046578	0.051733	0.025256	0.051302	0.082253	0.005551	0.033591	0.024843	0.025436	0.087695	0.090785	0.008047	0.039896	0.030142	0.007311	0.087983	0.043452	0.08554	0.091234	0.039824	0.032118	0.017891	0.052901	0.057571	0.084228	0.050925	0.055272	-0.00546	0.081552	0.061002	0.110562	0.033986	0.078121	0.085306	0.017855	0.078031	-0.00654	-0.0213	0.059547	0.005964	0.058326	0.015197	0.007257	-0.00483	0.010203	0.020442	0.027465
18.1244	0.087318	0.126549	0.039159	0.075606	0.043201	0.079217	0.102156	0.014514	0.03192	0.042662	0.046452	0.0649	0.103269	0.07593	0.079792	0.033519	0.030178	0.071026	0.025094	0.035944	0.115736	0.057643	0.045177	0.023981	0.043794	0.029172	0.083546	0.04568	0.050063	0.040327	0.063715	0.070038	0.110688	0.072427	0.039698	0.037291	0.016239	0.041405	0.105066	0.006413	0.029765	0.009395	0.047584	0.002587	0.006862	-0.03305	0.058847	0.022094	0.050961
21.7493	0.11243	0.112951	0.071403	0.057068	0.042177	0.078031	0.069643	0.055416	0.050817	0.07205	0.0843	0.099371	0.094701	0.130645	0.071331	0.054123	0.043686	0.063427	0.05653	0.052793	0.206	0.129244	0.075786	0.080798	0.056278	0.050638	0.095132	0.042932	0.07187	0.132513	0.103179	0.080977	0.111407	0.088414	0.053314	0.080798	0.030753	0.076343	0.055649	0.017819	0.023999	-0.00433	0.055937	-0.00325	0.011299	-0.01741	0.070666	0.021969	0.033303
25.3742	0.19797	0.164092	0.091611	0.061721	0.108928	0.111353	0.077582	0.08272	0.146937	0.077133	0.090138	0.111784	0.075265	0.086636	0.111083	0.049237	0.065224	0.051644	0.100449	0.058613	0.173918	0.14683	0.091629	0.118969	0.056781	0.04841	0.115736	0.10952	0.049416	0.14471	0.118376	0.052039	0.116221	0.087031	0.076253	0.086258	0.05053	0.108928	0.0261	0.00282	0.054967	-0.00234	0.088755	0.007185	-0.00733	-0.00219	0.052668	0.012215	0.034884
28.9991	0.165439	0.128777	0.120083	0.151374	0.144099	0.086851	0.123496	0.109431	0.098599	0.096605	0.139537	0.092653	0.108604	0.054949	0.154464	0.070828	0.143776	0.115412	0.103736	0.057158	0.173253	0.148662	0.140632	0.167505	0.006197	0.070289	0.186312	0.137022	0.06508	0.274493	0.14259	0.054248	0.120532	0.088917	0.080887	0.083672	0.120334	0.115412	0.049775	0.03316	0.063032	0.01464	0.018484	0.011029	0.027735	-0.01509	0.031974	0.03607	0.039914
32.624	0.209377	0.112035	0.233267	0.14771	0.151823	0.197072	0.170163	0.154841	0.115071	0.064361	0.18148	0.12831	0.089096	0.155057	0.218304	0.152416	0.318861	0.107077	0.134938	0.054877	0.087282	0.221969	0.211568	0.198204	-0.02808	0.121753	0.220873	0.232872	0.153907	0.255344	0.182684	0.089456	0.28342	0.111371	0.064757	0.057607	0.182827	0.174924	0.079468	-0.00284	0.088073	-0.00356	0.009538	-0.01089	0.014334	-0.03359	0.01376	0.024987	0.06587
36.2489	0.318448	0.151608	0.344117	0.225489	0.338549	0.297	0.44683	0.269104	0.253709	0.165098	0.305173	0.182522	0.124537	0.278355	0.34841	0.229405	0.292941	0.099892	0.268026	0.055883	0.162781	0.217999	0.380133	0.274978	0.283366	0.130393	0.15926	0.206539	0.25644	0.232513	0.167451	0.10176	0.23713	0.161667	0.106233	0.082163	0.145806	0.211999	0.105173	-0.01389	0.09303	-0.05064	0.009934	-0.07574	-0.00859	-0.04997	-0.00979	0.031202	0.054625
39.8738	0.434327	0.181893	0.489366	0.274079	0.397431	0.425597	0.418232	0.449937	0.412915	0.489779	0.582612	0.192348	0.172858	0.621645	0.654051	0.52434	0.622364	0.163427	0.452542	0.095527	0.16199	0.445949	0.397701	0.351159	0.382863	0.170738	0.208586	0.466876	0.24259	0.15238	0.429872	0.156422	0.250835	0.244997	0.179091	0.256799	0.157015	0.299928	0.306323	-0.03839	0.070828	-0.0801	-0.01374	-0.07166	-0.02305	-0.03167	-0.02445	-0.02797	-0.01207
43.4987	0.560014	0.503862	0.601329	0.379289	0.604383	0.549344	0.374349	0.458865	0.498114	0.520334	0.778031	0.279396	0.42804	0.930555	0.627986	0.606359	0.59912	0.322544	0.743417	0.174241	0.244961	0.530465	0.448177	0.72443	0.435962	0.324286	0.133339	0.503197	0.334974	0.307491	0.717101	0.15423	0.528543	0.531202	0.345734	0.244979	0.150638	0.320406	0.706556	-0.01459	-0.05542	-0.05877	-0.05901	-0.09551	-0.02761	-0.02112	-0.02645	-0.03045	0.00194
47.1236	0.609502	0.811389	0.48748	0.510005	0.657913	0.6097	0.437543	0.643309	0.496785	0.602892	0.72213	0.502156	0.682055	0.59515	0.651195	0.639052	0.573325	0.473594	0.620693	0.49524	0.286833	0.405676	0.480223	0.565906	0.508425	0.458901	0.321107	0.534992	0.344189	0.376379	0.604634	0.210975	0.454572	0.523047	0.639932	0.544027	0.205101	0.418161	0.553422	0.000736	-0.12152	-0.0243	-0.06215	-0.0698	-0.0342	-0.06905	-0.11464	-0.03192	-0.02641
50.7485	0.454536	0.660823	0.50282	0.544225	0.685773	0.468834	0.518879	0.539986	0.477241	0.478696	0.606754	0.630501	0.651159	0.708461	0.656134	0.677385	0.659601	0.420047	0.572535	0.652614	0.762475	0.612341	0.660463	0.373235	0.446201	0.583761	0.224124	0.737597	0.479181	0.554338	0.543632	0.398491	0.635639	0.518789	0.430842	0.501545	0.222687	0.436447	0.470146	0.049704	-0.07697	-0.04431	-0.03571	-0.07108	-0.01266	-0.06492	-0.06918	-0.04257	-0.03149
54.3734	0.486025	0.642967	0.523711	0.491737	0.591306	0.538513	0.504114	0.556386	0.551123	0.513562	0.696713	0.466715	0.592545	0.731741	0.595671	0.624052	0.587839	0.435531	0.690084	0.760751	0.591809	0.541746	0.548967	0.467253	0.39594	0.707437	0.319436	0.474582	0.297108	0.436249	0.616005	0.484911	0.478462	0.423298	0.624034	0.571654	0.195886	0.369283	0.575983	0.022615	0.003485	0.03422	-0.04961	-0.02139	0.019238	0.001617	-0.06474	-0.03452	0.009987
57.9982	0.532154	0.621861	0.654248	0.78563	0.490551	0.565098	0.529154	0.588701	0.546057	0.67478	0.711263	0.634974	0.539608	0.751464	0.510975	0.694575	0.615233	0.451123	0.524214	0.791108	0.565529	0.6291	0.561918	0.481965	0.321879	0.577923	0.330034	0.653799	0.367343	0.581947	0.505533	0.349704	0.479019	0.463086	0.513041	0.483438	0.41843	0.572571	0.617909	0.039734	0.071457	0.047925	-0.03494	0.007257	-0.00332	0.054572	-8.98e-05	0.089061	-0.02468
61.6231	0.639285	0.612161	0.688522	0.627394	0.68527	0.516849	0.644872	0.608119	0.458003	0.582127	0.712556	0.624376	0.572786	0.642985	0.643488	0.653781	0.549955	0.408011	0.540722	0.683941	0.540596	0.682019	0.432118	0.450081	0.475139	0.591557	0.362062	0.555075	0.364846	0.485522	0.706071	0.465978	0.650404	0.488971	0.459404	0.554715	0.428364	0.446165	0.834453	0.121214	0.084552	0.024502	-0.03492	-0.03767	0.04559	0.107688	0.072229	0.133429	-0.02278
65.248	0.718466	0.668816	0.684157	0.805443	0.583187	0.676361	0.527968	0.650584	0.543614	0.572606	0.788755	0.6448	0.619059	0.62152	0.572606	0.768457	0.832315	0.438243	0.577385	0.591414	0.4545	0.524196	0.498222	0.540489	0.286061	0.462781	0.265691	0.578193	0.412502	0.511622	0.464325	0.485414	0.414191	0.382306	0.405137	0.575966	0.461074	0.414891	0.514748	0.126998	0.03016	0.064667	-0.0379	0.021448	0.056619	0.124017	0.030591	0.170918	-0.03082
68.8729	0.72531	0.68915	0.707437	0.884857	0.484408	0.722741	0.679181	0.615574	0.496246	0.687588	0.705604	0.630106	0.650189	0.649255	0.678031	0.652524	0.626388	0.583636	0.52231	0.642249	0.356673	0.573828	0.62407	0.53395	0.455218	0.507634	0.352883	0.434309	0.577528	0.371151	0.465978	0.435136	0.358164	0.418484	0.286851	0.560679	0.410131	0.506664	0.569822	0.228292	0.067918	0.066625	-0.03793	0.063787	0.077205	0.142788	0.031848	0.127879	0.003952
72.4978	0.456673	0.780636	0.696138	0.851356	0.69215	0.62046	0.534758	0.556314	0.494773	0.748446	0.578408	0.669409	0.611442	0.447368	0.616454	0.617586	0.903826	0.466265	0.600234	0.696515	0.368996	0.697647	0.501832	0.680636	0.499838	0.481857	0.399964	0.656601	0.479702	0.426639	0.496803	0.427843	0.420873	0.561847	0.34947	0.48536	0.463517	0.451967	0.694449	0.266176	0.152362	0.042447	-0.00429	0.062655	0.09321	0.096785	0.073594	0.12795	-0.04545
76.1227	0.30591	0.570954	0.717298	0.826028	0.605946	0.715915	0.524034	0.64753	0.276522	0.724322	0.813921	0.509233	0.362116	0.699964	0.488737	0.693964	0.557751	0.53483	0.365978	0.593713	0.616292	0.761523	0.580618	0.609628	0.405586	0.60009	0.39118	0.441728	0.452362	0.357949	0.665367	0.399695	0.424645	0.671493	0.506952	0.516759	0.579109	0.591665	0.579935	0.557715	0.102138	0.069804	0.070781	0.098024	0.123981	0.132729	0.083294	0.153153	-0.03799
79.7476	0.186222	0.496569	0.636501	0.816364	0.603898	0.631795	0.451105	0.607275	0.377313	0.606934	0.573415	0.47487	0.366194	0.764972	0.460787	0.721556	0.762278	0.388863	0.605281	0.665367	0.360481	0.689689	0.497341	0.748913	0.291378	0.546165	0.240471	0.615107	0.494899	0.295886	0.51279	0.431705	0.512574	0.54683	0.351033	0.355488	0.629477	0.418197	0.609934	0.709808	0.154482	0.164487	0.165206	0.049434	0.081013	0.123945	0.187588	0.320657	0.073271
83.3725	0.179935	0.58466	0.492258	0.657805	0.597324	0.67566	0.424466	0.449093	0.281336	0.738207	0.635243	0.461721	0.289061	0.593695	0.516328	0.483061	0.362152	0.393749	0.645518	0.493785	0.414748	0.666858	0.244602	0.779576	0.20961	0.552003	0.271475	0.316634	0.439393	0.416921	0.381372	0.411856	0.53774	0.418556	0.167828	0.482199	0.335154	0.37681	0.369714	0.727699	0.087677	0.230932	0.12804	0.069481	0.154679	0.33492	0.25847	0.45617	0.030825
86.9974	0.160284	0.370253	0.59506	0.609233	0.445967	0.603539	0.371547	0.14859	0.284336	0.50097	0.611101	0.294234	0.103144	0.520101	0.325346	0.467379	0.353063	0.576989	0.556763	0.519059	0.297844	0.528417	0.438225	0.78933	0.090605	0.49427	0.090498	0.286384	0.16023	0.635064	0.290408	0.528112	0.459026	0.323226	0.231112	0.582702	0.471116	0.48933	0.379774	0.657176	0.329693	0.147171	0.182432	0.178319	0.182504	0.369104	0.364415	0.579361	0.041548
90.6222	0.226693	0.246237	0.328417	0.370056	0.32134	0.465978	0.129944	0.19533	0.203431	0.879917	0.356745	0.300665	0.14453	0.378624	0.61067	0.551195	0.195922	0.519238	0.432603	0.433285	0.396354	0.524933	0.34744	0.548931	0.391216	0.466679	0.043381	0.335567	0.132297	0.353673	0.948231	0.513832	0.190462	0.445428	0.000395	0.242985	0.331884	0.310293	0.21155	0.403611	0.382253	0.191521	0.436627	0.210652	0.157607	0.607059	0.75556	0.417011	0.106449
94.2471	0.207455	0.207886	0.407832	0.080133	0.517388	0.314047	0.151608	0.179073	0.302048	0.572409	0.288881	0.085019	0.239914	0.302138	0.210993	0.50873	0.108155	0.370864	0.236788	0.328166	0.284246	0.51922	0.321807	0.422849	0.400719	0.470541	0.135998	0.215376	0.282378	0.18369	0.23616	0.242608	0.178876	0.369337	-0.0303	0.259062	0.722454	0.499605	0.368026	0.512377	0.619256	0.241045	0.864487	0.421807	0.302425	0.699695	0.542015	0.462565	0.200359
97.872	0.16481	0.268421	0.435746	0.153709	0.257625	0.112484	0.105802	0.080043	0.218448	0.389851	0.181768	0.0358	0.32998	0.419867	0.043075	0.191216	0.192348	0.309431	0.020783	0.495348	0.148123	0.489366	0.403575	0.208011	0.178013	0.297862	0.2291	0.052721	0.263284	0.162403	0.249039	0.344171	0.113436	0.220981	0.062403	0.000467	0.222346	0.726316	0.135477	0.484749	0.685971	0.236986	0.72346	0.36684	0.488989	0.708892	0.591198	0.295707	0.265637
101.497	0.065295	0.224052	0.136447	0.049668	0.186582	0.236555	0.00176	0.235836	0.256781	0.36693	0.161128	0.065008	0.295258	0.248698	0.001904	0.15935	0.051248	0.210904	0.004814	0.365044	0.308281	0.106	0.213724	0.145428	0.365673	0.373433	0.259763	-0.01155	0.281283	0.309017	0.377223	0.316921	0.22901	0.171349	0.053638	0.067164	0.349147	0.268008	0.196587	0.587641	0.311927	0.354266	0.492258	0.679343	0.403431	0.691719	0.418753	0.246865	0.240632
105.122	0.261164	0.221609	0.214119	0.08369	0.090102	0.183492	0.0231	0.274708	0.27848	0.294431	0.343937	0.187947	0.177798	0.323873	0.037004	0.529046	0.083133	0.336627	0.005317	0.179558	0.556512	0.094809	0.061811	0.020657	0.283851	0.244476	0.248392	-0.07891	0.168924	0.362673	0.197377	0.292815	0.087893	0.172211	0.03007	0.11658	0.130735	0.198509	0.126406	0.110437	0.294629	0.395294	0.284731	0.633142	0.585216	0.525148	0.325651	0.437399	0.171942
108.747	0.12046	0.094737	0.075373	0.020909	0.215412	0.143452	0.199012	0.106071	0.131597	0.309718	0.156027	0.124825	0.220747	0.280959	0.004563	0.129262	0.031543	0.083366	0.084749	0.370451	0.141692	0.119849	0.214047	0.119274	0.365242	0.133483	0.382648	0.043632	0.289671	0.163355	0.084121	0.444961	0.062619	0.192348	0.042393	0.110185	0.362583	0.275067	0.13474	0.111874	0.740129	0.439016	0.471816	0.273972	0.387103	0.496587	0.679863	0.42125	0.204167
112.372	0.22637	0.009197	0.058703	0.052847	0.330016	-0.03912	0.119328	0.18342	0.223963	0.431399	0.207077	0.06402	0.411658	0.279235	-0.01496	0.154625	0.03907	0.026873	0.120406	0.40018	0.213382	0.168816	0.176792	0.077277	0.346057	0.270972	0.16517	-0.09159	0.351787	0.118987	-0.01221	0.172229	0.014909	0.150835	0.072588	0.003557	0.211748	0.253763	0.320316	0.565439	0.331238	0.458667	0.468619	0.162709	0.616508	0.435369	0.348123	0.474475	0.193318
115.996	0.161002	0.012879	0.101293	-0.02112	0.271205	-0.01374	0.108245	0.242572	0.124376	0.156781	0.150476	0.179558	0.188108	0.052524	-0.0116	0.07963	-0.01209	-0.01737	0.316023	0.187318	0.219418	0.34489	0.12319	0.146093	0.321771	0.125921	0.569391	-0.02359	0.366643	0.054769	-0.07063	0.199102	0.0418	0.193426	0.253566	0.091324	0.111101	0.503736	0.17866	0.148859	0.202281	0.250889	0.509951	0.180061	0.488396	0.106574	0.268942	0.116274	0.218646
119.621	0.071205	0.001401	0.067002	-0.05015	0.32125	0.020208	0.243812	0.013239	0.094593	0.134884	0.149237	0.135657	0.117909	0.04744	0.247117	0.052021	8.98e-05	0.191917	0.124735	0.275858	0.156925	0.167505	0.085055	0.09127	0.035441	0.138046	0.159709	-0.04378	0.151482	0.05723	0.255416	0.208209	0.338423	0.310365	0.604724	0.309502	0.090587	0.078696	0.602856	0.113095	0.267451	0.405101	0.445518	0.149578	0.294288	0.335261	0.484031	0.270631	0.458056
123.246	0.026998	-0.00313	-0.00246	-0.03052	0.134184	-0.01403	0.107437	0.089707	0.01049	0.205371	0.057931	0.096425	0.078408	0.021214	0.21543	0.005012	-0.061	0.069732	0.265816	0.174169	0.098132	0.03986	0.012969	0.03801	0.042411	0.141674	0.206107	0.044135	0.230411	-0.05991	0.11764	0.288324	0.192276	0.125741	0.169553	0.071313	0.282827	0.177492	0.263266	0.221142	0.523747	0.26993	0.201401	0.259008	0.384678	0.220208	0.096587	0.291342	0.21534
126.871	0.043363	-0.05504	-0.00374	-0.11834	0.085899	-0.02811	-0.00014	0.083564	0.001886	0.100521	0.081929	0.039249	0.181768	0.027106	0.091432	-0.00239	-0.00636	-0.03903	0.116077	0.305892	0.024304	0.070738	0.025328	0.066122	0.03986	0.263373	0.497036	0.040884	0.440471	0.02222	0.086151	0.272086	0.030483	0.048356	0.216023	0.702102	0.132136	0.282504	0.152075	0.095078	0.220711	0.216382	0.148895	0.078265	0.121897	0.12813	0.075714	0.210131	0.133752
130.496	-0.04162	-0.10023	-0.03521	0.089546	0.061685	0.026873	-0.00532	0.15062	0.104616	0.058326	0.141153	0.086402	0.129495	0.072391	0.044476	-0.04433	-0.04581	-0.03839	0.039411	0.112448	0.184785	0.080816	0.097377	0.190354	0.046057	0.356979	0.166607	0.171672	0.109323	-0.03893	0.014119	0.102838	0.007167	0.049919	0.084857	0.181318	0.215718	0.227394	0.219993	0.201347	0.261631	0.26129	0.007994	0.065188	0.072966	0.107491	0.119885	0.377007	0.154176
134.121	-0.05549	0.109305	-0.01383	0.01649	0.06869	0.021322	0.107544	0.087875	0.052793	0.054769	0.16808	0.029172	0.085288	0.313939	0.080923	0.052218		0.013311	0.057212	0.099695	0.094216	-0.02409	0.226927	0.127214	0.07866	0.087138	0.204904	0.079235	0.186276	0.077403	0.07399	0.020334	0.260751	0.167703	0.058649	0.170217	0.038854	0.255021	0.143273	0.135459	0.376253	0.181085	-0.00853	0.107275	0.071403	0.148356	0.068259	0.123657	0.140578
137.746	0.012682	-0.02249	-0.10632	-0.02506	0.070846	-0.11148	0.138117	0.180941	0.17593	0.062098	0.234902	0.034381	0.450386	0.154661	0.155649	-0.03828		-0.01096	0.13607	0.064505	0.02328	0.00882	0.473073	-0.04733	0.076415	0.438567	0.135333	0.031166	0.22319	0.186546	0.052793	0.021412	0.168295	0.139572	0.156332	0.143201	0.478714	0.16808	0.12416	0.112394	0.099784	0.251662	0.18836	0.194306	0.170128	0.034327	0.044656	-0.00413	0.120011
141.371	0.076684	-0.05073	-0.04638	-0.05159	-0.04033	-0.11897	0.004688	0.02928	0.175013	0.112215	0.088432	0.001311		-0.0984	0.097126	0.012664		-0.03064	0.113921	0.036914	0.101329	0.011442	0.039177	0.021681	0.124591	0.108227	0.110724	0.016939	0.0776	0.563068	0.059278	0.012053	0.1806	0.149326	0.073469	0.08439	0.144566	0.128741	0.367397	0.027142	0.012377	0.214137	0.157176	0.316239	0.149829	0.095689	0.087121	0.007868	0.114263
144.996	0.085288	0.00582	0.011586	-0.01213	0.011083	-0.14629	0.033752	-0.06673	0.122005	0.169858	-0.07171	0.141315		0.133267	0.007706	0.002389		0.044351	0.185181	0.09233	0.114837	0.034471	0.085935	-0.10966	0.141944	0.066715	0.341189	0.044422	0.101329	0.446524	0.062799	0.031292	0.12707	0.188126	0.112448	0.235351	0.045428	0.12734	0.146794	0.019993	0.104904	0.156027	0.045123	0.114442	0.415825	0.19418	0.156116	-0.03447	0.129693
148.62	0.062511	0.03034	-0.01331	0.014748	0.319382	-0.0123	0.115484	-0.04591	0.023801	0.112628	-0.04906	0.069894		0.157284	-0.01193	0.046165		-0.0679	0.170181	0.133681	0.169265	0.045931	0.238746	0.106556	0.074205	0.383654	0.109844	0.076127	0.126046	0.279253	0.324573	0.27857	0.121538	0.084983	0.131525	0.107329	0.098186	0.077834	0.221089	0.021753	0.075966	0.111029	0.012035	0.00115	0.085486	0.171169	0.156278	0.001491	0.133824
152.245	0.051608	0.060481	-0.01469	0.052739	0.192707	0.003233		-0.03323	0.083151	0.082396	0.124555			0.16138				0.009916	0.211029	0.079971	0.067002	0.035315		0.073972		0.355452	0.104796	-0.02962	0.146524	0.007724		0.148877	0.027753	0.043309	0.025274	0.0739	0.048913	0.061469	0.170307	0.114532	0.008479	0.107059	0.023675	0.080672	0.05353		0.138351	0.09242	0.080941
155.87	0.065349		0.161038	-0.06115	0.331669	-0.01552		0.006413	0.056961	-0.09044	0.013364							-0.02263	0.079109	0.110454	0.010311	0.044135				0.130771	0.091162	-0.08276	0.080079	0.184785		0.061182	0.049021	0.032351	0.098527	0.075247	-0.00266	0.063212	0.304814	0.119885		0.08721	0.141171	0.094827	0.084642		0.09806	0.110329	0.601509
159.495			0.043686	-0.18671	0.24162	-0.06535			-0.09901	0	0.02425							0.331525	0.104976	0.068601	0.412179	0.029944					0.124178	0.008083	0.389869	0.061326		0.088073	0.089635	0.050799	0.020711	0.065888	-0.01556	0.065206				0.056548	0.155236	0.076918	0.065367			0.123406	0
163.12			0.025759	-0.23639		-0.05673			-0.00711		0.001401									0.038746		-0.03819					0.344854	0.047243	0.118771	0.15705		0.163535	0.082971	-0.02648	0.023639	0.020496	-0.01365	0.140812				0.087085	0.351823		0.066679			0.162691
166.745
170.37
173.995
177.62
181.244
184.869
188.494
192.119
195.744
199.369
202.994
206.619
210.244
213.869
217.493
221.118
224.743
228.368
231.993
235.618
239.243
242.868
246.493
250.117
253.742
257.367
260.992
264.617
268.242
271.867
275.492
279.116
282.741
286.366
289.991
293.616
297.241
300.866
304.491
308.116
311.74
315.365
318.99
322.615
326.24
329.865
333.49
337.115
340.74
344.365
347.989
351.614
355.239
[truncated: 86 more columns]

## Sheet: Figure 4d
time	Flow	Ring velocity
-128.28
-122.703
-117.126
-111.548
-105.971
-100.393
-94.816
-89.2386	-0.00295
-83.6612	-0.00664	0.017029
-78.0837	0.00738	0.034417
-72.5063	0.005496	-0.03638
-66.9289	0.013551	0.026122
-61.3515	0.02996	0.045877
-55.7741	0.017035	0.021951
-50.1967	0.016025	0.004778
-44.6193	0.009942	-0.03769
-39.0419	0.021355	-0.02768
-33.4645	-0.01143	-0.07579
-27.8871	-0.01373	-0.0483
-22.3096	0.003793	-0.02174
-16.7322	0.03618	-0.00158
-11.1548	0.004663	0.019741
-5.57741	0.018796	0.065567
0	0.015497	0.098884
5.57741	0.011472	0.095761
11.1548	0.027658	0.130609
16.7322	0.033501	0.160661
22.3096	-0.01956	0.071511
27.887	-0.00391	0.0642
33.4645	0.063981	0.080726
39.0419	0.08436	0.181732
44.6193	-0.0068	0.198491
50.1967	0.01157	0.163068
55.7741	0.068982	0.056565
61.3515	0.139435	0.096892
66.9289	0.097676	0.140902
72.5063	0.053305	0.140327
78.0837	0.062793	0.106305
83.6612	0.025213	0.149416
89.2386	0.036581	-0.04345
94.816	0.130495	0.110329
100.393	0.076942	0.104114
105.971	0.032861	0.09903
111.548	0.035861	0.155057
117.126	0.134624	0.199695
122.703	0.147031	0.178085
128.28	0.046844	0.243291
133.858	0.01038	0.16914
139.435	-0.0041	0.313921
145.013	0.020399	0.293713
150.59	0.042568	0.170972
156.167	0.003423	0.187803
161.745	0.008999	0.25335
167.322	0.004192	0.356045
172.9	-0.0025	0.195958
178.477	0.002549	0.237956
184.054	0.028428	0.201976
189.632	0.025175	0.110778
195.209	0.025206	0.029747
200.787	0.025965	0.142536
206.364	0.050201	0.094485
211.942	-0.06846	0.098761
217.519	-0.02122	-0.1824
223.096	0.032041	-0.14476
228.674	-0.00372	-0.06321
234.251	0.011201	-0.1196
239.829	-0.13906	-0.0612
245.406	-0.03234	-0.1055
250.983	-0.01494	-0.19391
256.561	-0.04112	-0.19202
262.138	-0.05789	-0.33381
267.716	-0.03652	-0.54543
273.293	-0.02779	-0.37961
278.87	-0.00188	-0.17586
284.448	-0.02869	-0.33348
290.025	-0.02655	-0.72736
295.603	-0.01771	-0.49017
301.18	0.006441	-0.37268
306.758	-0.00985	-0.45899
312.335	-0.06991	-0.21606
317.912	-0.06603	-0.19644
323.49	0.003977	-0.14546
329.067	0.001227	-0.08843
334.645	-0.0119	-0.03939
340.222		-0.02247
345.799		-0.01428
351.377		-0.00857
356.954		-0.02551
362.532		-0.0134
368.109		-0.00289
373.687		-0.01166
379.264		-0.00075
384.841		-0.01669
390.419		-0.02136
395.996		-0.00803
401.574		-0.04216
407.151		-0.00923
412.728
418.306
423.883
429.461
435.038
440.615
446.193
451.77
457.348
462.925
468.502
474.08
479.657
485.235
490.812
496.389
501.967
507.544
513.122
518.699
524.277
529.854
535.431
541.009
546.586

## Sheet: Figure 4e
	ring ingression-regression transition timing (sec)	ring-directed-opposing-flow transition timing (sec)
embryo1	211	218
embryo2	184	184
embryo3	184	190
embryo4	240	240
embryo5	206	201

[truncated: 25 more sheets: Figure 4f, Figure 6a, Figure 6f, Figure 6g, Figure 6h, Figure 7a, Figure 7b, Figure 7c, Figure 7e, Figure 7h, Figure 8b, Figure 8c, Figure 8d, Figure 9a, Figure 9b, Figure9c, Figure 9e, Figure 9f, Supplementary Fig 1d, Supplementary Fig 2 …]
